# Supplementary material for: U.S. residents’ self-reported access to veterinary care and implications for care-seeking decisions
Source: Front Vet Sci. 2025 Nov 6;12:1655537. doi: 10.3389/fvets.2025.1655537 (PMC12631267; doi:10.3389/fvets.2025.1655537)
Supplement: Supplementary file 2 [file Data_Sheet_2.xlsx]

## Sheet: OPS1 Data Sheet
Q1	Q2	Q3	Q5	Q6	Q7	Q8	Q8_8_TEXT	Q9	Q9_8_TEXT	Q10	Q11	Q11_8_TEXT	Q12	Q16_1	Q16_2	Q16_3	Q16_4	Q16_5	Q16_6	Q16_6_TEXT	Q20	Q20_5_TEXT	Q18	Q83_1	Q83_2	Q83_3	Q83_4	Q83_5	Q83_6	Q83_7	Q83_8	Q83_9	Q22_1	Q22_2	Q22_3	Q22_4	Q22_5	Q22_6	Q22_7	Q22_8	Q22_9	Q22_10	Q22_11	Q22_12	Q92_1	Q92_2	Q92_3	Q92_4	Q86_1
Female	18-24	South	HSNoCol	$75,000 - $99,999	3 or more	Dog(s),Cat(s)							Primary caregiver for my pet(s)	[5] Strongly Agree	[4] Agree	[5] Strongly Agree	[5] Strongly Agree	[5] Strongly Agree	[5] Strongly Agree	None
Female	18-24	Midwest	ColNoDeg	$50,000 - $74,999	3 or more	Dog(s),Cat(s),Rabbit(s)/Guinea Pig(s)/Chinchilla(s)							Primary caregiver for my pet(s)	[2] Disagree	[5] Strongly Agree	[5] Strongly Agree	[5] Strongly Agree	[1] Strongly Disagree	[3] Neutral	None
Female	45-54	South	ColNoDeg	$25,000 - $49,999	3 or more	Small Rodent(s)							Primary care seeker for veterinary care	[2] Disagree	[2] Disagree	[2] Disagree	[2] Disagree	[3] Neutral	[3] Neutral		Treatment (e.g., illness, injury, emergency care)			[2] Disagree	[2] Disagree	[1] Strongly Disagree	[3] Neutral	[2] Disagree	[3] Neutral	[4] Agree	[1] Strongly Disagree	[2] Disagree	[3] Neutral	[1] Strongly Disagree	[3] Neutral	[4] Agree	[3] Neutral	[2] Disagree	[3] Neutral	[1] Strongly Disagree	[3] Neutral	[3] Neutral	[2] Disagree	[3] Neutral	[2] Rarely	[3] Sometimes	[4] Often	[4] Often
Female	18-24	West	HSNoCol	0 - $24,999	2	Dog(s),Cat(s)							Primary caregiver for my pet(s)	[2] Disagree	[2] Disagree	[3] Neutral	[3] Neutral	[3] Neutral	[2] Disagree
Female	45-54	West	HSNoCol	0 - $24,999	2	Dog(s)							Primary caregiver for my pet(s)	[1] Strongly Disagree	[3] Neutral	[1] Strongly Disagree	[1] Strongly Disagree	[1] Strongly Disagree	[3] Neutral
Female	45-54	West	BABSAssocT	$75,000 - $99,999	2	Dog(s)							Primary caregiver for my pet(s)	[4] Agree	[4] Agree	[4] Agree	[4] Agree	[4] Agree	[3] Neutral
Female	55-64	South	ColNoDeg	$50,000 - $74,999	2	Dog(s)							Primary caregiver for my pet(s)				[5] Strongly Agree
Female	35-44	West	BABSAssocT	$50,000 - $74,999	2	Dog(s)							Primary caregiver for my pet(s)	[5] Strongly Agree	[5] Strongly Agree	[5] Strongly Agree	[5] Strongly Agree	[5] Strongly Agree	[3] Neutral
Female	45-54	West	BABSAssocT	$100,000 +	2	Dog(s)							Primary caregiver for my pet(s),Primary care seeker for veterinary care	[2] Disagree	[4] Agree	[2] Disagree	[4] Agree	[3] Neutral	[3] Neutral		Preventative care (e.g., annual examinations, dental care, vaccinations, parasite control),Treatment (e.g., illness, injury, emergency care)		Yes	[2] Disagree	[4] Agree	[4] Agree	[2] Disagree	[5] Strongly Agree	[2] Disagree	[4] Agree	[4] Agree	[2] Disagree	[2] Disagree	[2] Disagree	[2] Disagree	[2] Disagree	[4] Agree	[4] Agree	[2] Disagree	[4] Agree	[4] Agree	[4] Agree	[2] Disagree	[2] Disagree	[3] Sometimes	[3] Sometimes	[2] Rarely	[2] Rarely	[1] Strongly Disagree
Female	18-24	South	ColNoDeg	$25,000 - $49,999	1	Cat(s)							Primary caregiver for my pet(s)	[5] Strongly Agree	[4] Agree	[3] Neutral	[3] Neutral	[4] Agree	[2] Disagree
Female	45-54	Northeast	ColNoDeg	$100,000 +	1	Dog(s)							Primary caregiver for my pet(s)	[3] Neutral	[3] Neutral	[4] Agree	[4] Agree	[3] Neutral	[4] Agree
Female	55-64	South	GradAdvDeg	0 - $24,999	0	NA				Yes	Dog(s)		Primary caregiver for my pet(s),Primary care seeker for veterinary care	[4] Agree	[4] Agree	[4] Agree	[4] Agree	[4] Agree	[3] Neutral		Preventative care (e.g., annual examinations, dental care, vaccinations, parasite control),Treatment (e.g., illness, injury, emergency care),Reproductive care (e.g., genetic health testing, breeding, whelping/giving birth),Behavioral consultations			[3] Neutral	[3] Neutral	[3] Neutral	[3] Neutral	[3] Neutral	[3] Neutral	[3] Neutral	[3] Neutral	[3] Neutral	[3] Neutral	[3] Neutral	[3] Neutral	[3] Neutral	[3] Neutral	[3] Neutral	[3] Neutral	[3] Neutral	[3] Neutral	[3] Neutral	[3] Neutral	[3] Neutral	[4] Often	[4] Often	[2] Rarely	[2] Rarely	[3] Neutral
Female	35-44	South	HSNoCol	$25,000 - $49,999	0	NA				Yes	Cat(s)		Primary caregiver for my pet(s)	[2] Disagree	[3] Neutral	[2] Disagree	[3] Neutral	[2] Disagree
Female	45-54	South	BABSAssocT	$100,000 +	0	NA				Yes	Dog(s)		Neither	[4] Agree	[3] Neutral	[3] Neutral	[4] Agree	[3] Neutral	[3] Neutral
Male	65 +	South	BABSAssocT	$100,000 +	3 or more	Dog(s),Other	Horses						Primary caregiver for my pet(s),Primary care seeker for veterinary care	[5] Strongly Agree	[5] Strongly Agree	[5] Strongly Agree	[5] Strongly Agree	[5] Strongly Agree	[1] Strongly Disagree		Preventative care (e.g., annual examinations, dental care, vaccinations, parasite control),Treatment (e.g., illness, injury, emergency care)		Yes	[1] Strongly Disagree	[5] Strongly Agree	[1] Strongly Disagree	[1] Strongly Disagree	[1] Strongly Disagree	[1] Strongly Disagree	[3] Neutral	[1] Strongly Disagree	[1] Strongly Disagree	[1] Strongly Disagree	[1] Strongly Disagree	[4] Agree	[1] Strongly Disagree	[5] Strongly Agree	[1] Strongly Disagree	[5] Strongly Agree	[1] Strongly Disagree	[5] Strongly Agree	[5] Strongly Agree	[1] Strongly Disagree	[1] Strongly Disagree	[5] Always	[5] Always	[1] Never	[1] Never
Male	45-54	Midwest	BABSAssocT	$75,000 - $99,999	1	Cat(s)							Primary caregiver for my pet(s),Primary care seeker for veterinary care	[3] Neutral	[1] Strongly Disagree	[5] Strongly Agree	[4] Agree	[2] Disagree	[3] Neutral		Preventative care (e.g., annual examinations, dental care, vaccinations, parasite control)			[1] Strongly Disagree	[2] Disagree	[1] Strongly Disagree	[5] Strongly Agree	[2] Disagree	[3] Neutral	[3] Neutral	[3] Neutral	[1] Strongly Disagree	[4] Agree	[1] Strongly Disagree	[3] Neutral	[2] Disagree	[4] Agree	[4] Agree	[1] Strongly Disagree	[5] Strongly Agree	[4] Agree	[5] Strongly Agree	[1] Strongly Disagree	[4] Agree	[4] Often	[1] Never	[2] Rarely	[1] Never	[1] Strongly Disagree
Male	45-54	Midwest	BABSAssocT	$50,000 - $74,999	1	Dog(s)							Primary caregiver for my pet(s)	[4] Agree	[4] Agree	[4] Agree	[5] Strongly Agree	[5] Strongly Agree
Male	25-34	West	BABSAssocT	$50,000 - $74,999	1	Dog(s)							Primary care seeker for veterinary care	[3] Neutral	[4] Agree	[4] Agree	[3] Neutral	[3] Neutral	[3] Neutral		Preventative care (e.g., annual examinations, dental care, vaccinations, parasite control),Treatment (e.g., illness, injury, emergency care)		Yes	[4] Agree	[4] Agree	[3] Neutral	[4] Agree	[3] Neutral	[4] Agree	[2] Disagree	[4] Agree	[4] Agree	[3] Neutral	[4] Agree	[4] Agree	[4] Agree	[3] Neutral	[4] Agree	[4] Agree	[4] Agree	[3] Neutral	[4] Agree	[4] Agree	[3] Neutral	[4] Often	[3] Sometimes	[4] Often	[4] Often	[3] Neutral
Female	45-54	West	BABSAssocT	0 - $24,999	I do not currently own a pet but I plan to obtain one within the next 12 months	NA							Neither	[3] Neutral	[3] Neutral	[3] Neutral	[3] Neutral	[3] Neutral	[3] Neutral
Female	18-24	Northeast	BABSAssocT	0 - $24,999	3 or more	Cat(s)							Primary caregiver for my pet(s)	[3] Neutral	[4] Agree	[4] Agree	[4] Agree	[4] Agree	[1] Strongly Disagree
Female	35-44	West	ColNoDeg	$50,000 - $74,999	3 or more	Fish							Primary caregiver for my pet(s)	[4] Agree	[4] Agree	[5] Strongly Agree	[4] Agree	[4] Agree
Female	25-34	Northeast	GradAdvDeg	0 - $24,999	2	Dog(s),Cat(s)							Primary caregiver for my pet(s)	[3] Neutral	[4] Agree	[5] Strongly Agree	[5] Strongly Agree	[5] Strongly Agree	[5] Strongly Agree
Female	25-34	West	BABSAssocT	0 - $24,999	2	Dog(s)							Neither	[5] Strongly Agree	[5] Strongly Agree	[5] Strongly Agree	[5] Strongly Agree	[5] Strongly Agree
Female	25-34	Northeast	HSNoCol	$75,000 - $99,999	2	Dog(s),Cat(s)							Primary caregiver for my pet(s)	[4] Agree	[4] Agree	[4] Agree	[3] Neutral	[4] Agree	[4] Agree
Female	18-24	Northeast	GradAdvDeg	$50,000 - $74,999	2	Cat(s)							Primary caregiver for my pet(s)	[4] Agree	[3] Neutral	[3] Neutral	[4] Agree	[4] Agree	[4] Agree
Female	25-34	South	HSNoCol	$50,000 - $74,999	2	Dog(s),Cat(s)							Primary caregiver for my pet(s)	[5] Strongly Agree	[5] Strongly Agree	[5] Strongly Agree	[5] Strongly Agree	[5] Strongly Agree	[3] Neutral
Female	35-44	Midwest	BABSAssocT	$50,000 - $74,999	2	Dog(s),Cat(s)							Primary caregiver for my pet(s)	[5] Strongly Agree	[4] Agree	[4] Agree	[5] Strongly Agree	[5] Strongly Agree
Female	25-34	West	BABSAssocT	$75,000 - $99,999	2	Dog(s),Cat(s)							Primary caregiver for my pet(s),Primary care seeker for veterinary care	[5] Strongly Agree	[5] Strongly Agree	[5] Strongly Agree	[4] Agree	[5] Strongly Agree	[4] Agree	Good	Preventative care (e.g., annual examinations, dental care, vaccinations, parasite control),Treatment (e.g., illness, injury, emergency care),Reproductive care (e.g., genetic health testing, breeding, whelping/giving birth)		Yes	[3] Neutral	[5] Strongly Agree	[4] Agree	[3] Neutral	[3] Neutral	[5] Strongly Agree	[4] Agree	[4] Agree	[3] Neutral	[1] Strongly Disagree	[2] Disagree	[1] Strongly Disagree	[2] Disagree	[3] Neutral	[4] Agree	[3] Neutral	[3] Neutral	[2] Disagree	[4] Agree	[4] Agree	[1] Strongly Disagree	[3] Sometimes	[2] Rarely	[5] Always	[3] Sometimes	[5] Strongly Agree
Female	35-44	Northeast	BABSAssocT	$75,000 - $99,999	1	Dog(s)							Primary caregiver for my pet(s)	[3] Neutral	[3] Neutral	[3] Neutral	[3] Neutral	[4] Agree	[4] Agree
Female	35-44	South	GradAdvDeg	$75,000 - $99,999	1	Dog(s)							Primary caregiver for my pet(s)	[5] Strongly Agree	[5] Strongly Agree	[4] Agree	[5] Strongly Agree	[5] Strongly Agree	[3] Neutral	Goof
Female	65 +	South	GradAdvDeg	$50,000 - $74,999	1	Cat(s)							Primary caregiver for my pet(s)	[4] Agree	[4] Agree	[4] Agree	[4] Agree	[3] Neutral	[3] Neutral
Female	45-54	West	BABSAssocT	$50,000 - $74,999	1	Dog(s),Cat(s)							Primary caregiver for my pet(s)	[4] Agree	[4] Agree	[3] Neutral	[4] Agree	[4] Agree	[4] Agree	None
Female	18-24	South	BABSAssocT	$25,000 - $49,999	1	Cat(s)							Primary caregiver for my pet(s),Primary care seeker for veterinary care	[5] Strongly Agree	[5] Strongly Agree	[5] Strongly Agree	[5] Strongly Agree	[5] Strongly Agree			Preventative care (e.g., annual examinations, dental care, vaccinations, parasite control),Treatment (e.g., illness, injury, emergency care),Behavioral consultations			[4] Agree	[4] Agree	[4] Agree	[3] Neutral	[5] Strongly Agree	[2] Disagree	[4] Agree	[4] Agree	[4] Agree	[2] Disagree	[4] Agree	[4] Agree	[3] Neutral	[5] Strongly Agree	[5] Strongly Agree	[2] Disagree	[4] Agree	[4] Agree	[4] Agree	[3] Neutral	[2] Disagree	[4] Often	[2] Rarely	[2] Rarely	[2] Rarely	[5] Strongly Agree
Female	18-24	Northeast	ColNoDeg	$25,000 - $49,999	1	Cat(s)							Neither	[3] Neutral	[3] Neutral	[3] Neutral	[3] Neutral	[3] Neutral	[3] Neutral
Female	18-24	West	BABSAssocT	$25,000 - $49,999	1	Dog(s)							Primary caregiver for my pet(s)	[3] Neutral	[4] Agree	[4] Agree	[4] Agree	[3] Neutral	[5] Strongly Agree
Female	35-44	South	ColNoDeg	$25,000 - $49,999	1	Dog(s)							Primary caregiver for my pet(s)	[4] Agree	[4] Agree	[4] Agree	[4] Agree	[4] Agree	[3] Neutral
Female	18-24	Northeast	BABSAssocT	$25,000 - $49,999	1	Cat(s)							Primary caregiver for my pet(s)	[4] Agree	[3] Neutral	[4] Agree	[4] Agree	[5] Strongly Agree
Female	45-54	West	BABSAssocT	$25,000 - $49,999	1	Dog(s)							Primary caregiver for my pet(s)	[5] Strongly Agree	[5] Strongly Agree	[5] Strongly Agree	[5] Strongly Agree	[5] Strongly Agree	[3] Neutral
Female	25-34	West	BABSAssocT	$100,000 +	1	Dog(s)							Primary caregiver for my pet(s)	[4] Agree	[3] Neutral	[4] Agree	[4] Agree	[4] Agree	[5] Strongly Agree
Female	25-34	South	BABSAssocT	$100,000 +	1	Dog(s)							Primary caregiver for my pet(s),Primary care seeker for veterinary care	[5] Strongly Agree	[5] Strongly Agree	[5] Strongly Agree	[5] Strongly Agree	[5] Strongly Agree	[3] Neutral		Preventative care (e.g., annual examinations, dental care, vaccinations, parasite control)		Yes	[5] Strongly Agree	[5] Strongly Agree	[2] Disagree	[4] Agree	[2] Disagree	[3] Neutral	[4] Agree	[4] Agree	[5] Strongly Agree	[4] Agree	[2] Disagree	[4] Agree	[2] Disagree	[4] Agree	[4] Agree	[4] Agree	[4] Agree	[4] Agree	[4] Agree	[3] Neutral	[4] Agree	[3] Sometimes	[4] Often	[2] Rarely	[3] Sometimes	[3] Neutral
Female	18-24	South	HSNoCol	$50,000 - $74,999	1	Dog(s)							Primary caregiver for my pet(s)	[4] Agree	[4] Agree	[2] Disagree	[3] Neutral	[4] Agree
Female	25-34	Northeast	HSNoCol	0 - $24,999	0	Other	No			No				[4] Agree	[4] Agree	[3] Neutral	[4] Agree	[4] Agree	[4] Agree
Female	25-34	South	HSNoCol	0 - $24,999	0	Fish				No				[1] Strongly Disagree	[2] Disagree	[3] Neutral	[2] Disagree	[4] Agree	[2] Disagree
Female	25-34	West	BABSAssocT	$75,000 - $99,999	0	NA				Yes	Fish		Primary caregiver for my pet(s)	[4] Agree	[4] Agree	[4] Agree	[4] Agree	[4] Agree	[3] Neutral
Female	45-54	South	BABSAssocT	$25,000 - $49,999	0	NA				No				[3] Neutral	[2] Disagree	[3] Neutral	[3] Neutral	[2] Disagree	[3] Neutral
Female	25-34	Northeast	ColNoDeg	$25,000 - $49,999	0	NA				No				[4] Agree	[4] Agree	[4] Agree	[4] Agree	[4] Agree	[4] Agree
Female	25-34	South	GradAdvDeg	$25,000 - $49,999	0	NA				Yes	Dog(s)		Primary caregiver for my pet(s)	[5] Strongly Agree	[4] Agree	[5] Strongly Agree	[4] Agree	[5] Strongly Agree	[1] Strongly Disagree
Female	25-34	South	HSNoCol	$25,000 - $49,999	0	NA				No				[4] Agree	[4] Agree	[4] Agree	[4] Agree	[4] Agree	[4] Agree
Female	25-34	Midwest	GradAdvDeg	$100,000 +	0	NA				No				[5] Strongly Agree	[5] Strongly Agree	[4] Agree	[4] Agree	[5] Strongly Agree	[3] Neutral	Nn
Female	55-64	Northeast	NoHSGrad	$25,000 - $49,999	0	NA				No				[4] Agree	[2] Disagree	[3] Neutral	[4] Agree	[3] Neutral	[1] Strongly Disagree
Male	18-24	South	BABSAssocT	$50,000 - $74,999	I do not currently own a pet but I plan to obtain one within the next 12 months	NA		Cat(s),Fish					Primary care seeker for veterinary care	[4] Agree	[4] Agree	[5] Strongly Agree	[4] Agree	[3] Neutral	[5] Strongly Agree		Treatment (e.g., illness, injury, emergency care),Reproductive care (e.g., genetic health testing, breeding, whelping/giving birth)		No	[3] Neutral		[4] Agree	[4] Agree	[4] Agree	[4] Agree	[5] Strongly Agree	[5] Strongly Agree	[3] Neutral	[4] Agree	[4] Agree	[5] Strongly Agree	[3] Neutral	[4] Agree	[4] Agree	[4] Agree	[4] Agree	[4] Agree	[5] Strongly Agree	[4] Agree	[4] Agree	[5] Always	[4] Often	[5] Always	[4] Often	[5] Strongly Agree
Male	65 +	South	HSNoCol	$100,000 +	I do not currently own a pet but I plan to obtain one within the next 12 months	NA							Neither	[3] Neutral	[3] Neutral	[3] Neutral	[3] Neutral	[3] Neutral	[3] Neutral
Male	65 +	South	HSNoCol	$100,000 +	I do not currently own a pet but I plan to obtain one within the next 12 months	NA							Neither	[3] Neutral	[3] Neutral	[3] Neutral	[3] Neutral	[3] Neutral	[3] Neutral
Male	18-24	West	BABSAssocT	$50,000 - $74,999	3 or more	Dog(s),Cat(s),Small Rodent(s)							Primary caregiver for my pet(s)	[5] Strongly Agree	[5] Strongly Agree	[5] Strongly Agree	[5] Strongly Agree	[5] Strongly Agree
Male	18-24	West	BABSAssocT	0 - $24,999	2	Dog(s),Cat(s)							Primary caregiver for my pet(s)	[5] Strongly Agree	[5] Strongly Agree	[5] Strongly Agree	[5] Strongly Agree	[1] Strongly Disagree	[5] Strongly Agree
Male	35-44	South	BABSAssocT	$75,000 - $99,999	2	Dog(s),Cat(s)							Primary caregiver for my pet(s),Primary care seeker for veterinary care	[3] Neutral	[3] Neutral	[5] Strongly Agree	[4] Agree	[4] Agree	[3] Neutral	None	Preventative care (e.g., annual examinations, dental care, vaccinations, parasite control),Treatment (e.g., illness, injury, emergency care),Reproductive care (e.g., genetic health testing, breeding, whelping/giving birth),Behavioral consultations		Yes	[5] Strongly Agree	[5] Strongly Agree	[3] Neutral	[2] Disagree	[2] Disagree	[3] Neutral	[4] Agree	[4] Agree	[5] Strongly Agree	[2] Disagree	[2] Disagree	[3] Neutral	[2] Disagree	[5] Strongly Agree	[4] Agree	[4] Agree	[4] Agree	[4] Agree	[4] Agree	[3] Neutral	[2] Disagree	[4] Often	[4] Often	[1] Never	[1] Never	[4] Agree
Male	55-64	West	GradAdvDeg	$50,000 - $74,999	2	Dog(s),Cat(s)							Primary caregiver for my pet(s)	[4] Agree	[4] Agree	[4] Agree	[4] Agree	[3] Neutral	[3] Neutral	Cost
Male	45-54	Northeast	BABSAssocT	$25,000 - $49,999	2	Dog(s),Cat(s)							Primary caregiver for my pet(s)	[4] Agree	[5] Strongly Agree	[5] Strongly Agree	[5] Strongly Agree	[5] Strongly Agree	[5] Strongly Agree	None
Male	35-44	South	GradAdvDeg	$100,000 +	2	Dog(s)							Primary caregiver for my pet(s),Primary care seeker for veterinary care	[4] Agree	[4] Agree	[5] Strongly Agree	[4] Agree	[3] Neutral	[3] Neutral	A	Preventative care (e.g., annual examinations, dental care, vaccinations, parasite control),Treatment (e.g., illness, injury, emergency care)		Yes	[4] Agree	[3] Neutral	[5] Strongly Agree	[4] Agree	[4] Agree	[4] Agree	[4] Agree	[3] Neutral	[4] Agree	[4] Agree	[4] Agree	[5] Strongly Agree	[3] Neutral	[5] Strongly Agree	[4] Agree	[4] Agree	[5] Strongly Agree	[4] Agree	[3] Neutral	[2] Disagree	[4] Agree	[4] Often	[5] Always	[2] Rarely	[3] Sometimes	[4] Agree
Male	45-54	Midwest	BABSAssocT	$75,000 - $99,999	1	Dog(s)							Primary caregiver for my pet(s),Primary care seeker for veterinary care	[2] Disagree	[3] Neutral	[3] Neutral	[3] Neutral	[4] Agree	[3] Neutral	Dsi	Treatment (e.g., illness, injury, emergency care)		No	[3] Neutral	[2] Disagree	[3] Neutral	[4] Agree	[1] Strongly Disagree	[2] Disagree	[3] Neutral	[3] Neutral	[3] Neutral	[4] Agree	[2] Disagree	[2] Disagree	[3] Neutral	[3] Neutral	[3] Neutral	[3] Neutral	[1] Strongly Disagree	[4] Agree	[4] Agree	[3] Neutral	[4] Agree	[2] Rarely	[3] Sometimes	[2] Rarely	[3] Sometimes	[4] Agree
Male	25-34	South	BABSAssocT	$100,000 +	1	Cat(s)							Primary caregiver for my pet(s),Primary care seeker for veterinary care	[4] Agree	[4] Agree	[4] Agree	[4] Agree	[4] Agree	[2] Disagree		Preventative care (e.g., annual examinations, dental care, vaccinations, parasite control),Treatment (e.g., illness, injury, emergency care),Reproductive care (e.g., genetic health testing, breeding, whelping/giving birth),Behavioral consultations		Yes	[4] Agree	[4] Agree	[2] Disagree	[2] Disagree	[2] Disagree	[2] Disagree	[2] Disagree	[2] Disagree	[4] Agree	[2] Disagree	[2] Disagree	[4] Agree	[2] Disagree	[4] Agree	[4] Agree	[4] Agree	[4] Agree	[4] Agree	[4] Agree	[2] Disagree	[2] Disagree	[4] Often	[2] Rarely	[1] Never	[1] Never	[4] Agree
Male	35-44	West	BABSAssocT	$100,000 +	1	Dog(s)							Primary caregiver for my pet(s)	[5] Strongly Agree	[5] Strongly Agree	[5] Strongly Agree	[5] Strongly Agree	[5] Strongly Agree	[5] Strongly Agree
Male	45-54	South	GradAdvDeg	$100,000 +	1	Cat(s)							Primary caregiver for my pet(s)	[3] Neutral	[4] Agree	[3] Neutral	[3] Neutral	[3] Neutral	[3] Neutral
Male	65 +	West	BABSAssocT	0 - $24,999	0	NA				No				[2] Disagree	[4] Agree	[4] Agree	[4] Agree	[3] Neutral
Male	45-54	South	BABSAssocT	0 - $24,999	0	NA				No				[5] Strongly Agree	[5] Strongly Agree	[5] Strongly Agree	[5] Strongly Agree	[1] Strongly Disagree	[3] Neutral	None
Male	18-24	Northeast	BABSAssocT	$50,000 - $74,999	0	NA				Yes	Fish		Primary caregiver for my pet(s)	[4] Agree	[4] Agree	[4] Agree	[4] Agree	[4] Agree	[4] Agree
Male	45-54	South	BABSAssocT	$100,000 +	0	NA				No				[4] Agree	[4] Agree	[4] Agree	[4] Agree	[4] Agree	[4] Agree	Personal accommodation
Male	45-54	West	GradAdvDeg	$100,000 +	0	NA				No				[4] Agree	[4] Agree	[4] Agree	[5] Strongly Agree	[4] Agree	[4] Agree
Female	65 +	South	BABSAssocT	0 - $24,999	I do not currently own a pet but I plan to obtain one within the next 12 months	NA		Fish					Neither	[4] Agree	[3] Neutral	[4] Agree	[4] Agree	[4] Agree	[5] Strongly Agree
Female	18-24	South	ColNoDeg	0 - $24,999	I do not currently own a pet but I plan to obtain one within the next 12 months	NA							Neither	[4] Agree	[3] Neutral	[4] Agree	[3] Neutral	[5] Strongly Agree	[4] Agree	none
Female	35-44	Midwest	ColNoDeg	0 - $24,999	I do not currently own a pet but I plan to obtain one within the next 12 months	NA		Dog(s)					Primary caregiver for my pet(s)	[4] Agree	[3] Neutral	[3] Neutral	[4] Agree	[4] Agree	[4] Agree
Female	35-44	South	HSNoCol	0 - $24,999	I do not currently own a pet but I plan to obtain one within the next 12 months	NA							Neither	[5] Strongly Agree	[5] Strongly Agree	[5] Strongly Agree	[5] Strongly Agree	[5] Strongly Agree	[5] Strongly Agree
Female	35-44	Northeast	GradAdvDeg	$75,000 - $99,999	I do not currently own a pet but I plan to obtain one within the next 12 months	NA		Dog(s)					Neither	[3] Neutral	[4] Agree	[4] Agree	[4] Agree	[4] Agree	[3] Neutral
Female	45-54	South	BABSAssocT	$50,000 - $74,999	I do not currently own a pet but I plan to obtain one within the next 12 months	NA							Neither	[4] Agree	[4] Agree	[5] Strongly Agree	[4] Agree	[3] Neutral	[3] Neutral
Female	45-54	South	BABSAssocT	$50,000 - $74,999	I do not currently own a pet but I plan to obtain one within the next 12 months	NA		Dog(s),Cat(s)					Primary caregiver for my pet(s)	[4] Agree	[4] Agree	[4] Agree	[4] Agree	[4] Agree	[4] Agree
Female	65 +	South	ColNoDeg	$25,000 - $49,999	I do not currently own a pet but I plan to obtain one within the next 12 months	NA							Neither	[4] Agree	[4] Agree	[4] Agree	[4] Agree	[4] Agree	[3] Neutral
Female	35-44	Northeast	HSNoCol	$25,000 - $49,999	I do not currently own a pet but I plan to obtain one within the next 12 months	NA		Dog(s)					Primary caregiver for my pet(s)	[5] Strongly Agree	[5] Strongly Agree	[5] Strongly Agree	[5] Strongly Agree	[5] Strongly Agree	[5] Strongly Agree
Female	25-34	South	HSNoCol	$25,000 - $49,999	I do not currently own a pet but I plan to obtain one within the next 12 months	NA		Fish					Neither	[5] Strongly Agree	[5] Strongly Agree	[5] Strongly Agree	[5] Strongly Agree	[5] Strongly Agree	[3] Neutral
Female	35-44	Midwest	GradAdvDeg	$25,000 - $49,999	I do not currently own a pet but I plan to obtain one within the next 12 months	NA		Dog(s)					Neither	[3] Neutral	[3] Neutral	[3] Neutral	[3] Neutral	[3] Neutral	[3] Neutral
Female	45-54	Northeast	ColNoDeg	$25,000 - $49,999	I do not currently own a pet but I plan to obtain one within the next 12 months	NA		Cat(s),Fish					Primary caregiver for my pet(s)	[4] Agree	[4] Agree	[5] Strongly Agree	[3] Neutral	[3] Neutral	[4] Agree
Female	18-24	West	GradAdvDeg	$100,000 +	I do not currently own a pet but I plan to obtain one within the next 12 months	Cat(s)		Cat(s)					Primary caregiver for my pet(s)	[5] Strongly Agree	[5] Strongly Agree	[5] Strongly Agree	[5] Strongly Agree	[5] Strongly Agree	[5] Strongly Agree	Wealth
Female	45-54	South	NoHSGrad	0 - $24,999	3 or more	Dog(s),Cat(s)							Primary care seeker for veterinary care	[5] Strongly Agree	[5] Strongly Agree	[5] Strongly Agree	[5] Strongly Agree	[5] Strongly Agree	[5] Strongly Agree		Behavioral consultations			[5] Strongly Agree	[5] Strongly Agree	[5] Strongly Agree	[5] Strongly Agree	[5] Strongly Agree	[5] Strongly Agree	[5] Strongly Agree	[5] Strongly Agree	[5] Strongly Agree	[5] Strongly Agree	[5] Strongly Agree	[5] Strongly Agree	[5] Strongly Agree	[5] Strongly Agree	[5] Strongly Agree	[5] Strongly Agree	[5] Strongly Agree	[5] Strongly Agree	[5] Strongly Agree	[5] Strongly Agree	[5] Strongly Agree	[5] Always	[5] Always	[5] Always	[5] Always	[5] Strongly Agree
Female	45-54	South	BABSAssocT	0 - $24,999	3 or more	Dog(s),Reptile(s)/Amphibian(s),Fish							Primary caregiver for my pet(s)	[5] Strongly Agree	[5] Strongly Agree	[5] Strongly Agree	[5] Strongly Agree	[5] Strongly Agree
Female	35-44	South	BABSAssocT	0 - $24,999	3 or more	Dog(s)							Primary caregiver for my pet(s)	[5] Strongly Agree	[5] Strongly Agree	[5] Strongly Agree	[5] Strongly Agree	[5] Strongly Agree		3
Female	55-64	Midwest	BABSAssocT	$50,000 - $74,999	3 or more	Dog(s),Fish							Primary caregiver for my pet(s)	[4] Agree	[4] Agree	[4] Agree	[4] Agree	[4] Agree
Female	35-44	South	BABSAssocT	$50,000 - $74,999	3 or more	Dog(s),Fish							Primary caregiver for my pet(s)	[5] Strongly Agree	[5] Strongly Agree	[5] Strongly Agree	[5] Strongly Agree	[5] Strongly Agree
Female	45-54	Northeast	BABSAssocT	$50,000 - $74,999	3 or more	Cat(s)							Primary caregiver for my pet(s)	[4] Agree	[4] Agree	[4] Agree	[5] Strongly Agree	[4] Agree	[4] Agree
Female	18-24	West	GradAdvDeg	$50,000 - $74,999	3 or more	Dog(s),Cat(s),Reptile(s)/Amphibian(s),Bird(s),Fish							Primary caregiver for my pet(s)	[5] Strongly Agree	[4] Agree	[5] Strongly Agree	[5] Strongly Agree	[5] Strongly Agree	[1] Strongly Disagree	NA
Female	35-44	South	ColNoDeg	$25,000 - $49,999	3 or more	Dog(s),Cat(s)							Primary caregiver for my pet(s),Primary care seeker for veterinary care	[5] Strongly Agree	[3] Neutral	[5] Strongly Agree	[5] Strongly Agree	[3] Neutral	[3] Neutral		Other			[4] Agree	[1] Strongly Disagree	[2] Disagree	[4] Agree	[3] Neutral	[3] Neutral	[3] Neutral	[3] Neutral	[4] Agree	[5] Strongly Agree	[5] Strongly Agree	[5] Strongly Agree	[3] Neutral	[3] Neutral	[3] Neutral	[3] Neutral	[3] Neutral	[3] Neutral	[3] Neutral	[3] Neutral	[5] Strongly Agree	[3] Sometimes	[3] Sometimes	[3] Sometimes	[2] Rarely	[5] Strongly Agree
Female	25-34	Midwest	HSNoCol	$25,000 - $49,999	3 or more	Cat(s),Reptile(s)/Amphibian(s)							Primary caregiver for my pet(s)	[3] Neutral	[4] Agree	[5] Strongly Agree	[5] Strongly Agree	[5] Strongly Agree	[5] Strongly Agree
Female	35-44	Northeast	HSNoCol	$25,000 - $49,999	3 or more	Dog(s),Cat(s)							Primary caregiver for my pet(s)	[5] Strongly Agree	[5] Strongly Agree	[5] Strongly Agree	[5] Strongly Agree	[5] Strongly Agree	[3] Neutral
Female	18-24	South	HSNoCol	$100,000 +	3 or more	Dog(s),Cat(s)							Primary caregiver for my pet(s),Primary care seeker for veterinary care	[4] Agree	[5] Strongly Agree	[4] Agree	[5] Strongly Agree	[5] Strongly Agree			Preventative care (e.g., annual examinations, dental care, vaccinations, parasite control),Treatment (e.g., illness, injury, emergency care)		Yes	[4] Agree	[5] Strongly Agree	[3] Neutral	[3] Neutral	[1] Strongly Disagree	[2] Disagree	[3] Neutral	[3] Neutral	[4] Agree	[2] Disagree	[2] Disagree	[3] Neutral	[2] Disagree	[5] Strongly Agree	[5] Strongly Agree	[2] Disagree	[5] Strongly Agree	[5] Strongly Agree	[5] Strongly Agree	[2] Disagree	[2] Disagree	[5] Always	[1] Never	[1] Never	[1] Never	[4] Agree
Female	35-44	South	HSNoCol	$100,000 +	3 or more	Cat(s)							Primary care seeker for veterinary care	[2] Disagree	[3] Neutral	[1] Strongly Disagree	[4] Agree	[2] Disagree	[3] Neutral		Treatment (e.g., illness, injury, emergency care)		Yes	[2] Disagree	[1] Strongly Disagree	[5] Strongly Agree	[4] Agree	[3] Neutral	[4] Agree	[3] Neutral	[3] Neutral	[2] Disagree	[2] Disagree	[4] Agree	[3] Neutral	[1] Strongly Disagree	[2] Disagree	[2] Disagree	[3] Neutral	[3] Neutral	[3] Neutral	[1] Strongly Disagree	[3] Neutral	[2] Disagree	[2] Rarely	[2] Rarely	[2] Rarely	[2] Rarely	[2] Disagree
Female	35-44	South	BABSAssocT	$75,000 - $99,999	3 or more	Dog(s),Cat(s)							Primary caregiver for my pet(s),Primary care seeker for veterinary care	[3] Neutral	[4] Agree	[5] Strongly Agree	[5] Strongly Agree	[2] Disagree	[1] Strongly Disagree	-	Preventative care (e.g., annual examinations, dental care, vaccinations, parasite control),Treatment (e.g., illness, injury, emergency care),Reproductive care (e.g., genetic health testing, breeding, whelping/giving birth)		Yes	[4] Agree	[5] Strongly Agree	[4] Agree	[1] Strongly Disagree	[3] Neutral	[1] Strongly Disagree	[3] Neutral	[5] Strongly Agree	[4] Agree	[2] Disagree	[3] Neutral	[3] Neutral	[1] Strongly Disagree	[4] Agree	[3] Neutral	[5] Strongly Agree	[5] Strongly Agree	[4] Agree	[4] Agree	[2] Disagree	[2] Disagree	[4] Often	[3] Sometimes	[2] Rarely	[1] Never	[5] Strongly Agree
Female	55-64	Midwest	ColNoDeg	0 - $24,999	2	Dog(s)							Primary caregiver for my pet(s)	[4] Agree	[4] Agree	[4] Agree	[4] Agree	[4] Agree	[4] Agree	Freindly
Female	18-24	Midwest	ColNoDeg	0 - $24,999	2	Dog(s)							Primary caregiver for my pet(s)	[3] Neutral	[2] Disagree	[1] Strongly Disagree	[2] Disagree	[3] Neutral	[3] Neutral
Female	45-54	Midwest	ColNoDeg	0 - $24,999	2	Dog(s),Rabbit(s)/Guinea Pig(s)/Chinchilla(s)							Primary caregiver for my pet(s)	[4] Agree	[3] Neutral	[4] Agree	[5] Strongly Agree	[3] Neutral	[3] Neutral
Female	18-24	Midwest	HSNoCol	0 - $24,999	2	Dog(s)							Primary caregiver for my pet(s)	[2] Disagree	[3] Neutral	[2] Disagree	[2] Disagree	[4] Agree	[2] Disagree	Clean
Female	18-24	Northeast	HSNoCol	0 - $24,999	2	Dog(s),Cat(s)							Primary caregiver for my pet(s)	[3] Neutral	[5] Strongly Agree	[5] Strongly Agree	[5] Strongly Agree	[3] Neutral	[3] Neutral
Female	25-34	Northeast	BABSAssocT	$75,000 - $99,999	2	Dog(s)							Primary caregiver for my pet(s)	[5] Strongly Agree	[4] Agree	[3] Neutral	[4] Agree	[5] Strongly Agree	[5] Strongly Agree	Bed
Female	35-44	Midwest	ColNoDeg	$50,000 - $74,999	2	Cat(s)							Primary caregiver for my pet(s)	[5] Strongly Agree	[5] Strongly Agree	[5] Strongly Agree	[4] Agree	[4] Agree
Female	45-54	Midwest	BABSAssocT	$50,000 - $74,999	2	Dog(s),Cat(s)							Primary caregiver for my pet(s)	[5] Strongly Agree	[4] Agree	[4] Agree	[4] Agree	[2] Disagree
Female	25-34	South	BABSAssocT	$25,000 - $49,999	2	Dog(s),Fish							Primary caregiver for my pet(s)	[4] Agree	[5] Strongly Agree	[5] Strongly Agree	[2] Disagree	[3] Neutral	[5] Strongly Agree
Female	35-44	South	HSNoCol	$25,000 - $49,999	2	Dog(s),Cat(s)							Primary caregiver for my pet(s)	[1] Strongly Disagree	[4] Agree	[4] Agree	[4] Agree	[3] Neutral	[3] Neutral
Female	25-34	South	ColNoDeg	$25,000 - $49,999	2	Dog(s),Cat(s)							Primary caregiver for my pet(s)	[5] Strongly Agree	[5] Strongly Agree	[4] Agree	[4] Agree	[3] Neutral	[3] Neutral	Na
Female	45-54	Northeast	BABSAssocT	$25,000 - $49,999	2	Cat(s)							Primary caregiver for my pet(s)	[4] Agree	[5] Strongly Agree	[5] Strongly Agree	[4] Agree	[4] Agree	[4] Agree
Female	45-54	West	HSNoCol	$25,000 - $49,999	2	Dog(s),Cat(s)							Primary caregiver for my pet(s)	[3] Neutral	[3] Neutral	[5] Strongly Agree	[3] Neutral	[3] Neutral
Female	45-54	South	BABSAssocT	$25,000 - $49,999	2	Dog(s)							Primary caregiver for my pet(s)	[4] Agree		[5] Strongly Agree	[4] Agree	[4] Agree
Female	25-34	Northeast	BABSAssocT	$100,000 +	2	Cat(s)							Primary caregiver for my pet(s)	[3] Neutral	[3] Neutral	[3] Neutral	[3] Neutral	[3] Neutral	[3] Neutral
Female	35-44	Northeast	ColNoDeg	$100,000 +	2	Dog(s)							Primary caregiver for my pet(s)	[1] Strongly Disagree	[2] Disagree	[2] Disagree	[3] Neutral	[2] Disagree	[4] Agree	Na
Female	25-34	Northeast	GradAdvDeg	$75,000 - $99,999	2	Dog(s),Cat(s)							Primary caregiver for my pet(s)	[5] Strongly Agree	[4] Agree	[5] Strongly Agree	[5] Strongly Agree	[4] Agree	[5] Strongly Agree	Other
Female	45-54	Northeast	BABSAssocT	$75,000 - $99,999	2	Dog(s)							Primary caregiver for my pet(s),Primary care seeker for veterinary care	[2] Disagree	[5] Strongly Agree	[5] Strongly Agree			[4] Agree	None	Reproductive care (e.g., genetic health testing, breeding, whelping/giving birth)		Yes	[3] Neutral	[5] Strongly Agree	[3] Neutral	[5] Strongly Agree	[4] Agree	[4] Agree	[5] Strongly Agree	[4] Agree	[3] Neutral	[3] Neutral	[5] Strongly Agree	[4] Agree	[3] Neutral	[3] Neutral	[5] Strongly Agree	[4] Agree	[5] Strongly Agree	[4] Agree	[4] Agree	[5] Strongly Agree	[3] Neutral	[5] Always	[4] Often	[3] Sometimes	[5] Always	[4] Agree
Female	45-54	West	ColNoDeg	$25,000 - $49,999	2	Small Rodent(s)							Primary care seeker for veterinary care	[5] Strongly Agree	[2] Disagree	[4] Agree	[3] Neutral	[4] Agree	[2] Disagree		Reproductive care (e.g., genetic health testing, breeding, whelping/giving birth)		No	[3] Neutral	[3] Neutral	[2] Disagree	[3] Neutral	[2] Disagree	[2] Disagree	[4] Agree	[2] Disagree	[3] Neutral	[3] Neutral	[3] Neutral	[2] Disagree	[3] Neutral	[4] Agree	[2] Disagree	[1] Strongly Disagree	[3] Neutral	[4] Agree	[4] Agree	[2] Disagree	[3] Neutral	[3] Sometimes	[3] Sometimes	[2] Rarely	[3] Sometimes	[2] Disagree
Female	18-24	South	HSNoCol	0 - $24,999	1	Cat(s)							Primary caregiver for my pet(s)	[2] Disagree	[4] Agree	[3] Neutral	[3] Neutral	[3] Neutral	[3] Neutral
Female	25-34	Northeast	HSNoCol	0 - $24,999	1	Dog(s)							Primary caregiver for my pet(s)	[4] Agree	[4] Agree	[3] Neutral	[5] Strongly Agree	[3] Neutral
Female	35-44	West	HSNoCol	0 - $24,999	1	Dog(s)							Primary caregiver for my pet(s),Primary care seeker for veterinary care	[5] Strongly Agree	[4] Agree	[4] Agree	[5] Strongly Agree	[3] Neutral			Treatment (e.g., illness, injury, emergency care)		Yes	[4] Agree	[4] Agree	[4] Agree	[4] Agree	[4] Agree	[3] Neutral	[5] Strongly Agree	[4] Agree	[4] Agree	[4] Agree	[4] Agree	[5] Strongly Agree	[4] Agree	[4] Agree	[5] Strongly Agree	[3] Neutral	[4] Agree	[3] Neutral	[4] Agree	[4] Agree	[4] Agree	[4] Often	[3] Sometimes	[2] Rarely	[2] Rarely	[4] Agree
Female	45-54	South	BABSAssocT	0 - $24,999	1	Cat(s)							Primary caregiver for my pet(s),Primary care seeker for veterinary care	[5] Strongly Agree	[5] Strongly Agree	[5] Strongly Agree	[5] Strongly Agree	[5] Strongly Agree			Preventative care (e.g., annual examinations, dental care, vaccinations, parasite control)			[5] Strongly Agree	[5] Strongly Agree	[3] Neutral		[1] Strongly Disagree	[1] Strongly Disagree	[1] Strongly Disagree	[3] Neutral	[5] Strongly Agree	[1] Strongly Disagree	[3] Neutral	[3] Neutral	[1] Strongly Disagree	[4] Agree	[4] Agree	[3] Neutral	[4] Agree	[4] Agree	[5] Strongly Agree	[1] Strongly Disagree	[1] Strongly Disagree	[4] Often	[4] Often	[1] Never	[1] Never	[4] Agree
Female	45-54	South	HSNoCol	0 - $24,999	1	Dog(s)							Primary caregiver for my pet(s)	[5] Strongly Agree	[5] Strongly Agree	[5] Strongly Agree	[5] Strongly Agree	[5] Strongly Agree	[5] Strongly Agree
Female	18-24	South	HSNoCol	0 - $24,999	1	Cat(s)							Primary caregiver for my pet(s)	[3] Neutral	[4] Agree	[2] Disagree	[3] Neutral	[1] Strongly Disagree
Female	35-44	South	GradAdvDeg	0 - $24,999	1	Dog(s)							Primary caregiver for my pet(s)	[5] Strongly Agree	[5] Strongly Agree	[5] Strongly Agree	[5] Strongly Agree	[5] Strongly Agree	[5] Strongly Agree	None
Female	55-64	West	HSNoCol	0 - $24,999	1	NA							Primary caregiver for my pet(s)	[3] Neutral	[3] Neutral	[3] Neutral	[3] Neutral	[3] Neutral	[3] Neutral
Female	55-64	Northeast	BABSAssocT	0 - $24,999	1	Dog(s)							Primary caregiver for my pet(s)	[1] Strongly Disagree	[4] Agree	[4] Agree	[4] Agree	[3] Neutral
Female	18-24	West	ColNoDeg	$75,000 - $99,999	1	Dog(s),Cat(s)							Primary care seeker for veterinary care	[4] Agree	[4] Agree	[3] Neutral	[3] Neutral	[5] Strongly Agree	[3] Neutral		Treatment (e.g., illness, injury, emergency care)		No	[4] Agree	[4] Agree	[4] Agree	[4] Agree	[3] Neutral	[2] Disagree	[3] Neutral	[5] Strongly Agree	[4] Agree	[5] Strongly Agree	[3] Neutral	[4] Agree	[3] Neutral	[3] Neutral	[3] Neutral	[2] Disagree	[4] Agree	[4] Agree	[3] Neutral	[3] Neutral	[5] Strongly Agree	[4] Often	[3] Sometimes	[2] Rarely	[4] Often	[4] Agree
Female	65 +	South	BABSAssocT	$75,000 - $99,999	1	Cat(s)							Primary caregiver for my pet(s),Primary care seeker for veterinary care	[5] Strongly Agree	[5] Strongly Agree	[5] Strongly Agree	[5] Strongly Agree	[5] Strongly Agree	[5] Strongly Agree		Preventative care (e.g., annual examinations, dental care, vaccinations, parasite control),Treatment (e.g., illness, injury, emergency care),Behavioral consultations		Yes	[5] Strongly Agree	[4] Agree	[2] Disagree	[4] Agree	[4] Agree	[2] Disagree	[2] Disagree	[4] Agree	[5] Strongly Agree	[1] Strongly Disagree	[2] Disagree	[2] Disagree	[2] Disagree	[4] Agree	[4] Agree	[4] Agree	[4] Agree	[4] Agree	[4] Agree	[2] Disagree	[1] Strongly Disagree	[4] Often	[4] Often	[2] Rarely	[1] Never	[1] Strongly Disagree
Female	35-44	West	BABSAssocT	$75,000 - $99,999	1	Cat(s)							Primary caregiver for my pet(s)	[2] Disagree	[5] Strongly Agree	[5] Strongly Agree	[3] Neutral	[2] Disagree	[2] Disagree
Female	55-64	South	BABSAssocT	$50,000 - $74,999	1	Cat(s)							Neither	[5] Strongly Agree	[4] Agree	[4] Agree	[4] Agree	[4] Agree	[3] Neutral
Female	25-34	Midwest	BABSAssocT	$50,000 - $74,999	1	Dog(s),Cat(s)							Primary caregiver for my pet(s),Primary care seeker for veterinary care	[5] Strongly Agree	[5] Strongly Agree	[5] Strongly Agree	[5] Strongly Agree	[5] Strongly Agree		Idk	Reproductive care (e.g., genetic health testing, breeding, whelping/giving birth)		Yes	[5] Strongly Agree	[5] Strongly Agree	[5] Strongly Agree	[5] Strongly Agree	[5] Strongly Agree	[5] Strongly Agree	[5] Strongly Agree	[5] Strongly Agree	[5] Strongly Agree		[5] Strongly Agree	[5] Strongly Agree	[5] Strongly Agree	[5] Strongly Agree	[5] Strongly Agree	[5] Strongly Agree	[5] Strongly Agree	[5] Strongly Agree	[5] Strongly Agree	[5] Strongly Agree		[5] Always	[4] Often	[5] Always	[5] Always	[5] Strongly Agree
Female	35-44	South	HSNoCol	$50,000 - $74,999	1	Dog(s)							Primary caregiver for my pet(s)	[4] Agree	[4] Agree	[4] Agree	[4] Agree	[5] Strongly Agree
Female	45-54	South	ColNoDeg	$50,000 - $74,999	1	Dog(s)							Primary caregiver for my pet(s)	[4] Agree	[4] Agree	[4] Agree	[4] Agree	[4] Agree	[3] Neutral
Female	35-44	South	ColNoDeg	$50,000 - $74,999	1	Dog(s)							Primary caregiver for my pet(s),Primary care seeker for veterinary care	[5] Strongly Agree	[5] Strongly Agree	[5] Strongly Agree	[5] Strongly Agree	[5] Strongly Agree	[1] Strongly Disagree	NA	Treatment (e.g., illness, injury, emergency care),Reproductive care (e.g., genetic health testing, breeding, whelping/giving birth)		Yes	[1] Strongly Disagree	[5] Strongly Agree	[5] Strongly Agree	[5] Strongly Agree	[5] Strongly Agree	[5] Strongly Agree	[5] Strongly Agree	[5] Strongly Agree	[1] Strongly Disagree	[5] Strongly Agree	[1] Strongly Disagree	[5] Strongly Agree	[5] Strongly Agree	[5] Strongly Agree	[1] Strongly Disagree	[5] Strongly Agree	[5] Strongly Agree	[5] Strongly Agree	[5] Strongly Agree	[1] Strongly Disagree	[5] Strongly Agree	[5] Always	[5] Always	[1] Never	[1] Never	[5] Strongly Agree
Female	35-44	South	ColNoDeg	$50,000 - $74,999	1	Dog(s)							Primary caregiver for my pet(s)	[4] Agree	[4] Agree	[5] Strongly Agree	[4] Agree	[5] Strongly Agree	[3] Neutral	None
Female	45-54	Northeast	ColNoDeg	$25,000 - $49,999	1	Dog(s)							Primary caregiver for my pet(s)	[5] Strongly Agree	[5] Strongly Agree	[5] Strongly Agree	[5] Strongly Agree	[5] Strongly Agree	[4] Agree
Female	18-24	Midwest	BABSAssocT	$25,000 - $49,999	1	Dog(s)							Primary caregiver for my pet(s)	[3] Neutral	[5] Strongly Agree	[2] Disagree	[4] Agree	[1] Strongly Disagree	[1] Strongly Disagree	.
Female	65 +	Midwest	BABSAssocT	0 - $24,999	0	NA				No				[4] Agree	[4] Agree	[4] Agree	[3] Neutral	[3] Neutral	[3] Neutral
Female	35-44	South	HSNoCol	0 - $24,999	0	NA				No				[4] Agree	[4] Agree	[4] Agree	[4] Agree	[4] Agree	[4] Agree
Female	65 +	Northeast	BABSAssocT	0 - $24,999	0	NA				No				[3] Neutral	[3] Neutral	[3] Neutral	[3] Neutral	[3] Neutral	[3] Neutral
Female	25-34	South	HSNoCol	0 - $24,999	0	NA				Yes	Cat(s)		Primary caregiver for my pet(s)	[5] Strongly Agree	[4] Agree	[4] Agree	[4] Agree	[5] Strongly Agree	[4] Agree
Female	25-34	South	ColNoDeg	0 - $24,999	0	NA				No				[3] Neutral	[3] Neutral	[4] Agree	[4] Agree	[4] Agree
Female	55-64	West	ColNoDeg	0 - $24,999	0	NA				No				[3] Neutral	[3] Neutral	[3] Neutral	[3] Neutral	[3] Neutral
Female	25-34	South	HSNoCol	0 - $24,999	0	NA				No				[3] Neutral	[3] Neutral	[3] Neutral	[3] Neutral	[3] Neutral	[3] Neutral
Female	35-44	Midwest	HSNoCol	0 - $24,999	0	NA				Yes	Dog(s),Cat(s)		Primary caregiver for my pet(s)	[5] Strongly Agree	[5] Strongly Agree	[5] Strongly Agree	[5] Strongly Agree	[5] Strongly Agree	[5] Strongly Agree
Female	18-24	Northeast	ColNoDeg	0 - $24,999	0	Dog(s)				Yes	Dog(s)		Primary caregiver for my pet(s),Primary care seeker for veterinary care	[4] Agree	[5] Strongly Agree	[5] Strongly Agree	[5] Strongly Agree	[5] Strongly Agree	[4] Agree	1	Preventative care (e.g., annual examinations, dental care, vaccinations, parasite control),Treatment (e.g., illness, injury, emergency care),Reproductive care (e.g., genetic health testing, breeding, whelping/giving birth)		Yes	[5] Strongly Agree	[4] Agree	[5] Strongly Agree	[3] Neutral	[5] Strongly Agree	[5] Strongly Agree	[3] Neutral	[5] Strongly Agree	[5] Strongly Agree	[5] Strongly Agree	[5] Strongly Agree	[3] Neutral	[5] Strongly Agree	[4] Agree	[3] Neutral	[2] Disagree	[4] Agree	[4] Agree	[4] Agree	[3] Neutral	[5] Strongly Agree	[5] Always	[5] Always	[4] Often	[4] Often	[3] Neutral
Female	35-44	South	BABSAssocT	0 - $24,999	0	NA				No				[4] Agree	[4] Agree	[4] Agree	[4] Agree	[4] Agree
Female	35-44	Midwest	HSNoCol	0 - $24,999	0	NA				Yes	Dog(s)		Primary caregiver for my pet(s)	[5] Strongly Agree	[5] Strongly Agree	[5] Strongly Agree	[5] Strongly Agree	[5] Strongly Agree	[1] Strongly Disagree
Female	55-64	Northeast	NoHSGrad	0 - $24,999	0	NA				No				[5] Strongly Agree	[3] Neutral	[5] Strongly Agree	[5] Strongly Agree	[3] Neutral	[3] Neutral
Female	45-54	West	GradAdvDeg	$50,000 - $74,999	0	NA				No				[5] Strongly Agree	[3] Neutral	[5] Strongly Agree	[5] Strongly Agree	[5] Strongly Agree
Female	65 +	Northeast	BABSAssocT	$25,000 - $49,999	0	NA				No				[5] Strongly Agree	[5] Strongly Agree	[5] Strongly Agree	[5] Strongly Agree	[5] Strongly Agree	[3] Neutral
Female	18-24	South	BABSAssocT	$25,000 - $49,999	0	NA				No				[5] Strongly Agree	[4] Agree	[5] Strongly Agree	[4] Agree	[3] Neutral	[3] Neutral
Female	18-24	Northeast	NoHSGrad	$25,000 - $49,999	0	NA				Yes	Dog(s)		Neither	[4] Agree	[5] Strongly Agree	[3] Neutral	[3] Neutral	[1] Strongly Disagree		Kevin
Female	65 +	South	BABSAssocT	$25,000 - $49,999	0	NA				Yes	Dog(s),Cat(s),Rabbit(s)/Guinea Pig(s)/Chinchilla(s),Small Rodent(s),Reptile(s)/Amphibian(s),Bird(s),Fish		Primary caregiver for my pet(s)	[5] Strongly Agree	[5] Strongly Agree	[5] Strongly Agree	[5] Strongly Agree	[5] Strongly Agree	[5] Strongly Agree
Female	35-44	Midwest	BABSAssocT	$25,000 - $49,999	0	NA				No				[3] Neutral	[3] Neutral	[3] Neutral	[3] Neutral	[3] Neutral	[1] Strongly Disagree	N/A
Female	35-44	Northeast	BABSAssocT	$100,000 +	0	NA				No				[3] Neutral	[3] Neutral	[3] Neutral	[3] Neutral	[3] Neutral	[3] Neutral
Female	18-24	West	HSNoCol	$100,000 +	0	NA				No				[1] Strongly Disagree	[1] Strongly Disagree	[1] Strongly Disagree	[1] Strongly Disagree	[1] Strongly Disagree	[1] Strongly Disagree
Female	45-54	South	BABSAssocT	$50,000 - $74,999	0	NA				No				[4] Agree	[3] Neutral	[3] Neutral	[3] Neutral	[4] Agree	[3] Neutral
Female	55-64	South	BABSAssocT	$25,000 - $49,999	0	NA				Yes	Dog(s)		Primary caregiver for my pet(s)	[1] Strongly Disagree	[2] Disagree	[2] Disagree		[3] Neutral	[3] Neutral
Female	25-34	South	BABSAssocT	0 - $24,999		NA							Neither	[3] Neutral	[1] Strongly Disagree	[1] Strongly Disagree	[1] Strongly Disagree	[1] Strongly Disagree
Male	45-54	West	BABSAssocT	0 - $24,999	I do not currently own a pet but I plan to obtain one within the next 12 months								Neither	[3] Neutral	[3] Neutral	[3] Neutral	[3] Neutral	[3] Neutral	[3] Neutral
Male	35-44	Midwest	NoHSGrad	0 - $24,999	I do not currently own a pet but I plan to obtain one within the next 12 months	NA							Neither	[5] Strongly Agree	[4] Agree	[4] Agree	[5] Strongly Agree	[2] Disagree	[5] Strongly Agree
Male	35-44	Midwest	ColNoDeg	$25,000 - $49,999	I do not currently own a pet but I plan to obtain one within the next 12 months	NA		Dog(s)					Primary caregiver for my pet(s)	[3] Neutral	[3] Neutral	[3] Neutral	[3] Neutral	[3] Neutral	[3] Neutral
Male	45-54	Northeast	BABSAssocT	$100,000 +	3 or more	Dog(s),Cat(s)							Primary caregiver for my pet(s),Primary care seeker for veterinary care	[5] Strongly Agree	[5] Strongly Agree	[4] Agree	[4] Agree	[5] Strongly Agree	[4] Agree	Medicine	Preventative care (e.g., annual examinations, dental care, vaccinations, parasite control),Reproductive care (e.g., genetic health testing, breeding, whelping/giving birth)		Yes	[5] Strongly Agree	[5] Strongly Agree	[5] Strongly Agree	[4] Agree	[5] Strongly Agree	[4] Agree	[4] Agree	[4] Agree	[5] Strongly Agree	[5] Strongly Agree	[4] Agree	[3] Neutral	[5] Strongly Agree	[5] Strongly Agree	[4] Agree	[5] Strongly Agree	[5] Strongly Agree	[4] Agree	[5] Strongly Agree	[4] Agree	[5] Strongly Agree	[5] Always	[5] Always	[3] Sometimes	[2] Rarely	[4] Agree
Male	25-34	Northeast	HSNoCol	0 - $24,999	3 or more	Other							Neither	[4] Agree		[5] Strongly Agree	[4] Agree	[3] Neutral	[3] Neutral	32
Male	18-24	South	NoHSGrad	0 - $24,999	2	Dog(s)							Primary caregiver for my pet(s)	[5] Strongly Agree	[5] Strongly Agree	[5] Strongly Agree	[4] Agree	[4] Agree	[1] Strongly Disagree	N/a
Male	18-24	Northeast	ColNoDeg	0 - $24,999	2	Cat(s),Reptile(s)/Amphibian(s)							Primary caregiver for my pet(s)	[5] Strongly Agree	[4] Agree	[3] Neutral	[5] Strongly Agree	[1] Strongly Disagree	[3] Neutral
Male	35-44	South	NoHSGrad	0 - $24,999	2	Dog(s),Cat(s)							Primary caregiver for my pet(s)	[5] Strongly Agree	[5] Strongly Agree	[5] Strongly Agree	[5] Strongly Agree	[5] Strongly Agree	[5] Strongly Agree
Male	55-64	Midwest	BABSAssocT	$75,000 - $99,999	2	Dog(s)							Primary caregiver for my pet(s)	[4] Agree	[4] Agree	[4] Agree	[4] Agree	[4] Agree	[5] Strongly Agree	Give care
Male	35-44	Midwest	ColNoDeg	$75,000 - $99,999	2	Dog(s)							Primary caregiver for my pet(s)	[4] Agree	[4] Agree	[4] Agree	[4] Agree	[2] Disagree	[1] Strongly Disagree	Na
Male	25-34	Midwest	BABSAssocT	$50,000 - $74,999	2	Dog(s),Cat(s)							Primary caregiver for my pet(s)	[4] Agree	[4] Agree	[4] Agree	[4] Agree	[4] Agree	[4] Agree
Male	18-24	Northeast	BABSAssocT	$50,000 - $74,999	2	Dog(s)							Primary caregiver for my pet(s)	[5] Strongly Agree	[5] Strongly Agree	[5] Strongly Agree	[5] Strongly Agree	[5] Strongly Agree	[4] Agree	fun
Male	18-24	Midwest	ColNoDeg	$50,000 - $74,999	2	Dog(s),Cat(s)							Primary caregiver for my pet(s)	[5] Strongly Agree	[5] Strongly Agree	[5] Strongly Agree	[5] Strongly Agree	[5] Strongly Agree	[5] Strongly Agree
Male	35-44	South	ColNoDeg	$50,000 - $74,999	2	Dog(s)							Primary caregiver for my pet(s)	[4] Agree	[4] Agree	[4] Agree	[5] Strongly Agree	[5] Strongly Agree		NA
Male	65 +	South	HSNoCol	$25,000 - $49,999	2	Dog(s)							Primary caregiver for my pet(s)	[5] Strongly Agree	[5] Strongly Agree	[5] Strongly Agree	[5] Strongly Agree	[3] Neutral
Male	18-24	South	ColNoDeg	$25,000 - $49,999	2	Dog(s)							Primary caregiver for my pet(s)	[5] Strongly Agree	[5] Strongly Agree	[5] Strongly Agree	[4] Agree	[4] Agree	[2] Disagree	None
Male	18-24	South	BABSAssocT	$25,000 - $49,999	2	Dog(s),Cat(s)							Primary caregiver for my pet(s),Primary care seeker for veterinary care	[5] Strongly Agree	[4] Agree	[5] Strongly Agree	[4] Agree	[4] Agree	[2] Disagree	Na	Treatment (e.g., illness, injury, emergency care),Reproductive care (e.g., genetic health testing, breeding, whelping/giving birth)		Yes	[5] Strongly Agree	[4] Agree	[4] Agree	[4] Agree	[4] Agree	[5] Strongly Agree	[4] Agree	[4] Agree	[5] Strongly Agree	[5] Strongly Agree	[4] Agree	[4] Agree	[5] Strongly Agree	[5] Strongly Agree	[4] Agree	[5] Strongly Agree	[5] Strongly Agree	[4] Agree	[4] Agree	[3] Neutral	[5] Strongly Agree	[5] Always	[4] Often	[4] Often	[5] Always	[5] Strongly Agree
Male	45-54	Midwest	ColNoDeg	$25,000 - $49,999	2	Cat(s)							Primary caregiver for my pet(s)	[5] Strongly Agree	[5] Strongly Agree	[5] Strongly Agree	[5] Strongly Agree	[5] Strongly Agree	[5] Strongly Agree
Male	55-64	West	BABSAssocT	$100,000 +	2	Dog(s),Cat(s)							Primary caregiver for my pet(s)	[5] Strongly Agree	[5] Strongly Agree	[4] Agree	[5] Strongly Agree	[5] Strongly Agree	[5] Strongly Agree
Male	18-24	Midwest	HSNoCol	0 - $24,999	1	Dog(s)							Primary caregiver for my pet(s)	[3] Neutral	[4] Agree	[3] Neutral	[3] Neutral	[4] Agree	[5] Strongly Agree
Male	35-44	Midwest	HSNoCol	0 - $24,999	1	Cat(s)							Primary caregiver for my pet(s)	[1] Strongly Disagree	[4] Agree	[4] Agree	[4] Agree	[4] Agree	[4] Agree	Freelance jobs
Male	18-24	South	ColNoDeg	0 - $24,999	1	Cat(s)							Primary caregiver for my pet(s)	[3] Neutral	[3] Neutral	[3] Neutral	[5] Strongly Agree	[3] Neutral
Male	18-24	South	HSNoCol	0 - $24,999	1	Dog(s)							Primary caregiver for my pet(s)	[4] Agree	[4] Agree	[4] Agree	[1] Strongly Disagree	[4] Agree	[2] Disagree	i don’t know
Male	45-54	South	ColNoDeg	0 - $24,999	1	Dog(s)							Primary caregiver for my pet(s)	[4] Agree	[4] Agree	[4] Agree	[5] Strongly Agree	[5] Strongly Agree		Would love more available access for those with different disabilities
Male	55-64	Midwest	ColNoDeg	0 - $24,999	1	Dog(s)							Primary caregiver for my pet(s),Primary care seeker for veterinary care	[4] Agree	[4] Agree	[4] Agree	[3] Neutral	[4] Agree	[3] Neutral		Preventative care (e.g., annual examinations, dental care, vaccinations, parasite control),Treatment (e.g., illness, injury, emergency care),Reproductive care (e.g., genetic health testing, breeding, whelping/giving birth)		Yes	[4] Agree	[4] Agree	[4] Agree	[2] Disagree	[2] Disagree	[2] Disagree	[2] Disagree	[2] Disagree	[4] Agree	[2] Disagree	[2] Disagree	[2] Disagree	[2] Disagree	[4] Agree	[4] Agree	[2] Disagree	[4] Agree	[4] Agree	[4] Agree	[2] Disagree	[2] Disagree	[4] Often	[1] Never	[1] Never	[1] Never	[3] Neutral
Male	55-64	South	BABSAssocT	0 - $24,999	1	Cat(s)							Primary caregiver for my pet(s)	[5] Strongly Agree	[5] Strongly Agree	[5] Strongly Agree	[5] Strongly Agree	[5] Strongly Agree	[5] Strongly Agree
Male	35-44	South	HSNoCol	$75,000 - $99,999	1	Dog(s)							Primary caregiver for my pet(s)	[3] Neutral	[4] Agree	[4] Agree	[3] Neutral	[3] Neutral	[4] Agree	Vhanges
Male	18-24	Midwest	ColNoDeg	$75,000 - $99,999	1	Dog(s)							Primary caregiver for my pet(s)	[5] Strongly Agree	[4] Agree	[4] Agree	[5] Strongly Agree	[4] Agree
Male	18-24	West	BABSAssocT	$75,000 - $99,999	1	Dog(s),Cat(s)							Primary caregiver for my pet(s),Primary care seeker for veterinary care	[5] Strongly Agree	[5] Strongly Agree	[5] Strongly Agree	[4] Agree	[5] Strongly Agree			Preventative care (e.g., annual examinations, dental care, vaccinations, parasite control),Treatment (e.g., illness, injury, emergency care),Reproductive care (e.g., genetic health testing, breeding, whelping/giving birth)		Yes	[4] Agree	[5] Strongly Agree	[4] Agree	[2] Disagree	[1] Strongly Disagree	[2] Disagree	[2] Disagree	[3] Neutral	[4] Agree	[1] Strongly Disagree	[1] Strongly Disagree	[2] Disagree	[1] Strongly Disagree	[5] Strongly Agree	[5] Strongly Agree	[2] Disagree	[5] Strongly Agree	[5] Strongly Agree	[4] Agree	[1] Strongly Disagree	[1] Strongly Disagree	[4] Often	[5] Always	[1] Never	[1] Never	[5] Strongly Agree
Male	18-24	Northeast	ColNoDeg	$75,000 - $99,999	1	Dog(s),Cat(s)							Primary caregiver for my pet(s)	[5] Strongly Agree	[3] Neutral	[3] Neutral	[4] Agree	[3] Neutral	[4] Agree	Other
Male	35-44	West	BABSAssocT	$75,000 - $99,999	1	Dog(s),Cat(s)							Primary caregiver for my pet(s)	[5] Strongly Agree	[4] Agree	[4] Agree	[5] Strongly Agree	[3] Neutral	[4] Agree	Caee
Male	25-34	South	HSNoCol	$50,000 - $74,999	1	Dog(s)							Primary caregiver for my pet(s)	[3] Neutral	[4] Agree	[4] Agree	[4] Agree	[3] Neutral	[4] Agree
Male	45-54	South	ColNoDeg	$50,000 - $74,999	1	Cat(s)							Primary caregiver for my pet(s)	[5] Strongly Agree	[5] Strongly Agree	[5] Strongly Agree	[5] Strongly Agree	[5] Strongly Agree	[5] Strongly Agree	Health
Male	45-54	South	ColNoDeg	$50,000 - $74,999	1	Dog(s)							Primary caregiver for my pet(s),Primary care seeker for veterinary care	[5] Strongly Agree	[5] Strongly Agree	[5] Strongly Agree	[5] Strongly Agree	[5] Strongly Agree	[3] Neutral		Preventative care (e.g., annual examinations, dental care, vaccinations, parasite control),Treatment (e.g., illness, injury, emergency care),Reproductive care (e.g., genetic health testing, breeding, whelping/giving birth),Behavioral consultations		Yes	[4] Agree	[5] Strongly Agree	[4] Agree	[3] Neutral	[1] Strongly Disagree	[1] Strongly Disagree	[3] Neutral	[4] Agree	[4] Agree	[1] Strongly Disagree	[4] Agree	[4] Agree	[1] Strongly Disagree	[5] Strongly Agree	[5] Strongly Agree	[4] Agree	[5] Strongly Agree	[5] Strongly Agree	[5] Strongly Agree	[1] Strongly Disagree	[1] Strongly Disagree	[5] Always	[1] Never	[1] Never	[1] Never	[5] Strongly Agree
Male	18-24	South	ColNoDeg	$50,000 - $74,999	1	Dog(s)							Primary caregiver for my pet(s)	[4] Agree	[4] Agree	[4] Agree	[4] Agree	[3] Neutral
Male	18-24	South	BABSAssocT	$50,000 - $74,999	1	Dog(s),Fish							Primary caregiver for my pet(s),Primary care seeker for veterinary care	[4] Agree	[3] Neutral	[3] Neutral	[5] Strongly Agree	[4] Agree	[3] Neutral		Preventative care (e.g., annual examinations, dental care, vaccinations, parasite control),Reproductive care (e.g., genetic health testing, breeding, whelping/giving birth)		Yes	[4] Agree	[4] Agree	[4] Agree	[4] Agree	[3] Neutral	[5] Strongly Agree	[4] Agree	[5] Strongly Agree	[4] Agree	[4] Agree	[4] Agree	[4] Agree	[2] Disagree	[4] Agree	[3] Neutral	[4] Agree	[4] Agree	[4] Agree	[5] Strongly Agree	[2] Disagree	[4] Agree	[4] Often	[5] Always	[1] Never	[2] Rarely	[5] Strongly Agree
Male	35-44	Northeast	ColNoDeg	$50,000 - $74,999	1	Dog(s)							Primary caregiver for my pet(s)	[1] Strongly Disagree	[1] Strongly Disagree	[1] Strongly Disagree	[1] Strongly Disagree	[1] Strongly Disagree	[1] Strongly Disagree
Male	35-44	South	HSNoCol	$50,000 - $74,999	1	Dog(s)							Primary caregiver for my pet(s)	[4] Agree	[4] Agree	[4] Agree	[4] Agree	[4] Agree
Male	55-64	Midwest	BABSAssocT	$50,000 - $74,999	1	Cat(s),Fish							Primary caregiver for my pet(s)	[5] Strongly Agree	[5] Strongly Agree	[5] Strongly Agree	[5] Strongly Agree	[5] Strongly Agree	[5] Strongly Agree
Male	25-34	South	GradAdvDeg	$50,000 - $74,999	1	Dog(s)							Primary caregiver for my pet(s)	[4] Agree	[4] Agree	[5] Strongly Agree	[4] Agree	[4] Agree	[5] Strongly Agree	Fffggg
Male	35-44	Midwest	BABSAssocT	$25,000 - $49,999	1	Cat(s)							Primary caregiver for my pet(s),Primary care seeker for veterinary care	[4] Agree	[4] Agree	[4] Agree	[3] Neutral	[3] Neutral	[4] Agree	value	Preventative care (e.g., annual examinations, dental care, vaccinations, parasite control),Reproductive care (e.g., genetic health testing, breeding, whelping/giving birth)		Yes	[3] Neutral	[3] Neutral	[4] Agree	[3] Neutral	[3] Neutral	[2] Disagree	[3] Neutral	[3] Neutral	[3] Neutral	[3] Neutral	[3] Neutral	[4] Agree	[4] Agree	[4] Agree	[3] Neutral	[4] Agree	[3] Neutral	[4] Agree	[3] Neutral	[4] Agree	[3] Neutral	[3] Sometimes	[4] Often	[3] Sometimes	[3] Sometimes	[4] Agree
Male	25-34	Midwest	HSNoCol	$25,000 - $49,999	1	Dog(s)							Primary caregiver for my pet(s)	[4] Agree	[2] Disagree	[5] Strongly Agree	[5] Strongly Agree	[4] Agree
Male	25-34	Northeast	ColNoDeg	$25,000 - $49,999	1	Dog(s)							Primary caregiver for my pet(s)	[5] Strongly Agree	[3] Neutral	[3] Neutral	[5] Strongly Agree	[4] Agree	[3] Neutral
Male	35-44	South	HSNoCol	$25,000 - $49,999	1	Dog(s)							Primary caregiver for my pet(s)	[4] Agree	[3] Neutral	[3] Neutral	[2] Disagree	[2] Disagree	[1] Strongly Disagree
Male	25-34	South	HSNoCol	$25,000 - $49,999	1	Dog(s)							Primary caregiver for my pet(s)	[5] Strongly Agree	[4] Agree	[3] Neutral	[4] Agree	[5] Strongly Agree	[4] Agree
Male	45-54	South	HSNoCol	$25,000 - $49,999	1	Dog(s)							Primary caregiver for my pet(s)	[5] Strongly Agree	[4] Agree	[5] Strongly Agree	[5] Strongly Agree	[3] Neutral	[3] Neutral
Male	45-54	South	GradAdvDeg	$25,000 - $49,999	1	Cat(s)							Primary care seeker for veterinary care	[3] Neutral	[3] Neutral	[3] Neutral	[3] Neutral	[3] Neutral	[3] Neutral		Behavioral consultations		No	[3] Neutral	[3] Neutral	[4] Agree						[3] Neutral	[3] Neutral	[3] Neutral	[3] Neutral	[3] Neutral	[3] Neutral	[3] Neutral	[3] Neutral	[3] Neutral	[3] Neutral	[3] Neutral	[3] Neutral	[3] Neutral	[3] Sometimes	[2] Rarely	[3] Sometimes	[3] Sometimes	[3] Neutral
Male	18-24	Midwest	HSNoCol	$25,000 - $49,999	1	Dog(s)							Primary caregiver for my pet(s)	[4] Agree	[3] Neutral	[3] Neutral	[2] Disagree	[4] Agree	[5] Strongly Agree
Male	25-34	South	HSNoCol	$25,000 - $49,999	1	Dog(s)							Primary caregiver for my pet(s)	[4] Agree	[3] Neutral	[4] Agree	[3] Neutral	[3] Neutral	[4] Agree
Male	35-44	Midwest	ColNoDeg	$25,000 - $49,999	1	Cat(s)							Primary caregiver for my pet(s)	[4] Agree	[4] Agree	[4] Agree	[4] Agree	[4] Agree	[4] Agree
Male	45-54	South	HSNoCol	$25,000 - $49,999	1	Dog(s)							Primary caregiver for my pet(s)	[2] Disagree	[3] Neutral	[3] Neutral	[3] Neutral	[4] Agree	[3] Neutral
Male	65 +	South	BABSAssocT	$100,000 +	1	Dog(s)							Primary caregiver for my pet(s)	[4] Agree	[3] Neutral	[4] Agree	[4] Agree	[3] Neutral	[3] Neutral
Male	25-34	Northeast	BABSAssocT	$100,000 +	1	Dog(s)							Primary caregiver for my pet(s)	[5] Strongly Agree	[5] Strongly Agree	[5] Strongly Agree	[5] Strongly Agree	[4] Agree	[5] Strongly Agree
Male	65 +	South	GradAdvDeg	$100,000 +	1	Dog(s)							Primary caregiver for my pet(s),Primary care seeker for veterinary care	[4] Agree	[4] Agree	[4] Agree	[4] Agree	[4] Agree	[5] Strongly Agree		Preventative care (e.g., annual examinations, dental care, vaccinations, parasite control),Treatment (e.g., illness, injury, emergency care),Reproductive care (e.g., genetic health testing, breeding, whelping/giving birth),Behavioral consultations		Yes	[4] Agree	[4] Agree	[2] Disagree	[2] Disagree	[2] Disagree	[2] Disagree	[2] Disagree	[2] Disagree	[4] Agree	[1] Strongly Disagree	[2] Disagree	[2] Disagree	[2] Disagree	[4] Agree	[4] Agree	[3] Neutral	[4] Agree	[4] Agree	[4] Agree	[2] Disagree	[1] Strongly Disagree	[4] Often	[2] Rarely	[1] Never	[1] Never	[2] Disagree
Male	65 +	West	HSNoCol	$100,000 +	1	Cat(s)							Primary care seeker for veterinary care	[3] Neutral	[3] Neutral	[4] Agree	[4] Agree	[2] Disagree			Preventative care (e.g., annual examinations, dental care, vaccinations, parasite control),Treatment (e.g., illness, injury, emergency care)		Yes	[4] Agree	[4] Agree	[3] Neutral	[3] Neutral	[2] Disagree	[2] Disagree	[3] Neutral	[3] Neutral	[4] Agree	[2] Disagree	[2] Disagree	[2] Disagree	[2] Disagree	[4] Agree	[4] Agree	[4] Agree	[4] Agree	[4] Agree	[4] Agree	[2] Disagree	[2] Disagree	[4] Often	[3] Sometimes	[1] Never	[2] Rarely
Male	25-34	West	GradAdvDeg	$75,000 - $99,999	1	Dog(s)							Primary caregiver for my pet(s)	[3] Neutral	[3] Neutral	[3] Neutral	[3] Neutral	[3] Neutral	[2] Disagree	ok
Male	25-34	Northeast	ColNoDeg	$25,000 - $49,999	1	Dog(s),Rabbit(s)/Guinea Pig(s)/Chinchilla(s),Bird(s)							Primary caregiver for my pet(s)	[3] Neutral	[3] Neutral	[3] Neutral	[3] Neutral	[3] Neutral	[3] Neutral
Male	35-44	South	HSNoCol	$50,000 - $74,999	1	Dog(s)							Primary care seeker for veterinary care	[4] Agree	[3] Neutral	[4] Agree	[5] Strongly Agree	[2] Disagree	[4] Agree		Reproductive care (e.g., genetic health testing, breeding, whelping/giving birth)		No	[5] Strongly Agree	[4] Agree	[4] Agree	[5] Strongly Agree	[3] Neutral	[4] Agree	[5] Strongly Agree	[3] Neutral	[5] Strongly Agree	[3] Neutral	[4] Agree	[5] Strongly Agree	[3] Neutral	[1] Strongly Disagree	[3] Neutral	[2] Disagree	[5] Strongly Agree	[2] Disagree	[3] Neutral	[2] Disagree	[3] Neutral	[4] Often	[3] Sometimes	[2] Rarely		[4] Agree
Male	18-24	South	HSNoCol	$25,000 - $49,999	1	Dog(s)							Primary caregiver for my pet(s)	[4] Agree	[4] Agree	[4] Agree	[4] Agree	[4] Agree
Male	55-64	South	BABSAssocT	0 - $24,999	0	NA				No				[4] Agree	[4] Agree	[5] Strongly Agree	[5] Strongly Agree	[5] Strongly Agree	[4] Agree	None
Male	65 +	Midwest	HSNoCol	0 - $24,999	0	NA				No				[5] Strongly Agree	[5] Strongly Agree	[5] Strongly Agree	[5] Strongly Agree	[5] Strongly Agree
Male	65 +	South	BABSAssocT	0 - $24,999	0	NA				No				[4] Agree	[4] Agree	[4] Agree	[5] Strongly Agree	[4] Agree	[1] Strongly Disagree
Male	35-44	South	HSNoCol	0 - $24,999	0	NA				No				[3] Neutral	[3] Neutral	[3] Neutral	[3] Neutral	[3] Neutral	[3] Neutral
Male	55-64	Midwest	GradAdvDeg	0 - $24,999	0	Other	Don't owned			No				[4] Agree	[4] Agree	[4] Agree	[4] Agree	[4] Agree	[4] Agree
Male	35-44	Midwest	BABSAssocT	$50,000 - $74,999	0	NA				No				[3] Neutral	[4] Agree	[5] Strongly Agree	[4] Agree	[5] Strongly Agree	[3] Neutral	Non
Male	25-34	Midwest	HSNoCol	$50,000 - $74,999	0	NA				No				[4] Agree	[3] Neutral	[5] Strongly Agree	[4] Agree	[4] Agree	[5] Strongly Agree	Social media
Male	18-24	Midwest	HSNoCol	$50,000 - $74,999	0	NA				Yes	Cat(s),Fish		Neither	[5] Strongly Agree	[4] Agree	[3] Neutral	[4] Agree	[5] Strongly Agree	[3] Neutral
Male	55-64	Midwest	GradAdvDeg	$50,000 - $74,999	0	NA				Yes	Cat(s)		Primary caregiver for my pet(s)	[5] Strongly Agree	[5] Strongly Agree	[5] Strongly Agree	[5] Strongly Agree	[5] Strongly Agree	[5] Strongly Agree
Male	25-34	South	GradAdvDeg	$25,000 - $49,999	0	NA				No				[4] Agree	[3] Neutral	[4] Agree	[4] Agree	[3] Neutral	[3] Neutral
Male	45-54	Northeast	HSNoCol	$25,000 - $49,999	0	NA				No				[3] Neutral	[3] Neutral	[2] Disagree	[3] Neutral	[3] Neutral	[3] Neutral
Male	45-54	Northeast	ColNoDeg	$25,000 - $49,999	0	NA				No				[3] Neutral	[3] Neutral	[3] Neutral	[3] Neutral	[3] Neutral	[1] Strongly Disagree	none
Male	45-54	Northeast	ColNoDeg	$25,000 - $49,999	0	NA				No				[4] Agree	[4] Agree	[4] Agree	[4] Agree	[4] Agree
Male	55-64	South	ColNoDeg	$100,000 +	0	NA				No				[5] Strongly Agree	[5] Strongly Agree	[5] Strongly Agree	[5] Strongly Agree	[5] Strongly Agree
Male	55-64	South	HSNoCol	$100,000 +	0	NA				No				[4] Agree	[3] Neutral	[4] Agree	[3] Neutral	[3] Neutral	[3] Neutral
Male	55-64	West	GradAdvDeg	$100,000 +	0	NA				No				[5] Strongly Agree	[3] Neutral	[4] Agree	[5] Strongly Agree	[4] Agree
Female	55-64	South	NoHSGrad	0 - $24,999	3 or more	Cat(s)							Primary caregiver for my pet(s)	[5] Strongly Agree	[3] Neutral	[5] Strongly Agree	[5] Strongly Agree	[5] Strongly Agree	[3] Neutral
Female	55-64	West	HSNoCol	$50,000 - $74,999	3 or more	Dog(s),Cat(s),Fish							Primary caregiver for my pet(s)	[5] Strongly Agree	[5] Strongly Agree	[5] Strongly Agree	[5] Strongly Agree	[4] Agree
Female	25-34	Northeast	ColNoDeg	$25,000 - $49,999	3 or more	Dog(s),Cat(s)							Primary caregiver for my pet(s)	[3] Neutral	[3] Neutral	[5] Strongly Agree	[5] Strongly Agree	[4] Agree	[3] Neutral	NA
Female	35-44	West	HSNoCol	$25,000 - $49,999	3 or more	Dog(s)							Primary care seeker for veterinary care	[3] Neutral	[4] Agree	[4] Agree	[2] Disagree	[3] Neutral	[2] Disagree		Preventative care (e.g., annual examinations, dental care, vaccinations, parasite control)		Yes	[3] Neutral	[3] Neutral	[4] Agree	[4] Agree	[3] Neutral	[4] Agree	[2] Disagree	[3] Neutral	[3] Neutral	[3] Neutral	[1] Strongly Disagree	[3] Neutral	[3] Neutral	[3] Neutral	[3] Neutral	[3] Neutral	[3] Neutral	[5] Strongly Agree	[2] Disagree	[2] Disagree	[3] Neutral	[2] Rarely	[3] Sometimes	[3] Sometimes	[4] Often	[3] Neutral
Female	18-24	West	BABSAssocT	0 - $24,999	2	Cat(s)							Primary caregiver for my pet(s)	[5] Strongly Agree	[4] Agree	[4] Agree	[4] Agree	[3] Neutral	[4] Agree
Female	35-44	South	HSNoCol	0 - $24,999	2	Dog(s),Cat(s)							Primary caregiver for my pet(s)	[4] Agree	[3] Neutral	[4] Agree	[4] Agree	[4] Agree
Female	55-64	South	HSNoCol	0 - $24,999	2	Cat(s)							Primary caregiver for my pet(s),Primary care seeker for veterinary care	[5] Strongly Agree	[5] Strongly Agree	[5] Strongly Agree	[5] Strongly Agree	[5] Strongly Agree			Treatment (e.g., illness, injury, emergency care)		Yes	[5] Strongly Agree	[2] Disagree	[2] Disagree	[4] Agree	[3] Neutral	[2] Disagree	[3] Neutral	[3] Neutral	[5] Strongly Agree	[2] Disagree	[2] Disagree	[3] Neutral	[2] Disagree	[4] Agree	[4] Agree	[4] Agree	[4] Agree	[4] Agree	[4] Agree	[2] Disagree	[2] Disagree	[4] Often	[2] Rarely	[2] Rarely	[2] Rarely	[4] Agree
Female	25-34	West	BABSAssocT	$50,000 - $74,999	2	Dog(s),Reptile(s)/Amphibian(s)							Neither	[5] Strongly Agree	[5] Strongly Agree	[5] Strongly Agree	[5] Strongly Agree	[5] Strongly Agree
Female	25-34	South	BABSAssocT	$25,000 - $49,999	2	Dog(s),Bird(s)							Primary caregiver for my pet(s),Primary care seeker for veterinary care	[1] Strongly Disagree	[2] Disagree	[4] Agree	[3] Neutral	[3] Neutral	[3] Neutral		Preventative care (e.g., annual examinations, dental care, vaccinations, parasite control),Treatment (e.g., illness, injury, emergency care)		No	[4] Agree	[2] Disagree	[4] Agree	[4] Agree	[2] Disagree	[3] Neutral	[3] Neutral	[3] Neutral	[4] Agree	[3] Neutral	[3] Neutral	[4] Agree	[2] Disagree	[4] Agree	[4] Agree	[3] Neutral	[4] Agree	[4] Agree	[5] Strongly Agree	[4] Agree	[3] Neutral	[5] Always	[1] Never	[1] Never	[1] Never	[4] Agree
Female	45-54	West	HSNoCol	0 - $24,999	2	Dog(s)							Primary caregiver for my pet(s)	[5] Strongly Agree	[5] Strongly Agree	[5] Strongly Agree	[5] Strongly Agree	[5] Strongly Agree	[5] Strongly Agree
Female	25-34	West	HSNoCol	$50,000 - $74,999	2	Dog(s),Cat(s)							Primary caregiver for my pet(s)	[4] Agree	[4] Agree	[4] Agree	[5] Strongly Agree	[5] Strongly Agree
Female	18-24	Northeast	BABSAssocT	0 - $24,999	1	Dog(s)							Primary caregiver for my pet(s)	[5] Strongly Agree	[5] Strongly Agree	[5] Strongly Agree	[5] Strongly Agree	[5] Strongly Agree
Female	35-44	West	ColNoDeg	$50,000 - $74,999	1	Dog(s)							Primary caregiver for my pet(s)	[4] Agree	[4] Agree	[3] Neutral	[3] Neutral	[3] Neutral	[1] Strongly Disagree
Female	35-44	Northeast	HSNoCol	$50,000 - $74,999	1	Cat(s)							Primary caregiver for my pet(s)	[5] Strongly Agree	[5] Strongly Agree	[5] Strongly Agree	[5] Strongly Agree	[5] Strongly Agree	[5] Strongly Agree	Agree
Female	18-24	South	NoHSGrad	$25,000 - $49,999	1	Cat(s)							Primary caregiver for my pet(s)	[4] Agree	[4] Agree	[4] Agree	[4] Agree	[3] Neutral	[3] Neutral
Female	45-54	West	BABSAssocT	0 - $24,999	1	Dog(s)							Primary caregiver for my pet(s)	[5] Strongly Agree	[5] Strongly Agree	[4] Agree	[5] Strongly Agree	[5] Strongly Agree
Female	18-24	Northeast	ColNoDeg	$50,000 - $74,999	1	Cat(s)							Primary care seeker for veterinary care	[3] Neutral	[5] Strongly Agree	[4] Agree	[5] Strongly Agree	[5] Strongly Agree	[5] Strongly Agree	Hablities, reliability and care with my pet	Treatment (e.g., illness, injury, emergency care),Reproductive care (e.g., genetic health testing, breeding, whelping/giving birth),Behavioral consultations,Other	Permissions for travelling	Yes	[5] Strongly Agree	[2] Disagree	[4] Agree	[2] Disagree	[5] Strongly Agree	[2] Disagree	[5] Strongly Agree	[5] Strongly Agree	[5] Strongly Agree	[4] Agree	[3] Neutral	[2] Disagree	[1] Strongly Disagree	[5] Strongly Agree	[5] Strongly Agree	[5] Strongly Agree	[5] Strongly Agree	[5] Strongly Agree	[5] Strongly Agree	[2] Disagree	[4] Agree	[5] Always	[2] Rarely	[1] Never	[1] Never	[4] Agree
Female	25-34	Northeast	BABSAssocT	$25,000 - $49,999	1	Dog(s)							Primary caregiver for my pet(s)	[4] Agree	[4] Agree	[4] Agree	[5] Strongly Agree	[4] Agree
Female	35-44	Northeast	HSNoCol	$25,000 - $49,999	1	Dog(s)							Neither	[4] Agree	[3] Neutral	[3] Neutral	[4] Agree	[3] Neutral	[3] Neutral
Female	25-34	West	HSNoCol	$25,000 - $49,999	1	Dog(s)							Primary care seeker for veterinary care	[3] Neutral	[5] Strongly Agree	[2] Disagree	[1] Strongly Disagree	[1] Strongly Disagree	[2] Disagree		Preventative care (e.g., annual examinations, dental care, vaccinations, parasite control),Treatment (e.g., illness, injury, emergency care)		Yes	[2] Disagree	[1] Strongly Disagree	[2] Disagree	[1] Strongly Disagree	[1] Strongly Disagree	[1] Strongly Disagree	[1] Strongly Disagree	[1] Strongly Disagree	[2] Disagree	[2] Disagree							[4] Agree	[1] Strongly Disagree	[3] Neutral		[2] Disagree	[1] Never	[2] Rarely	[4] Often	[3] Sometimes	[2] Disagree
Female	25-34	West	HSNoCol	0 - $24,999	0	NA				Yes	Dog(s),Reptile(s)/Amphibian(s)		Primary caregiver for my pet(s)	[3] Neutral	[3] Neutral	[3] Neutral	[4] Agree	[3] Neutral	[3] Neutral	N/A
Female	45-54	Midwest	HSNoCol	0 - $24,999	0	NA				No				[3] Neutral	[1] Strongly Disagree	[4] Agree	[4] Agree	[1] Strongly Disagree	[3] Neutral
Female	65 +	South	HSNoCol	0 - $24,999	0	NA				Yes	Dog(s)		Primary caregiver for my pet(s)	[4] Agree	[3] Neutral	[4] Agree	[4] Agree	[4] Agree	[3] Neutral
Female	25-34	South	HSNoCol	0 - $24,999	0	NA				Yes	Dog(s)		Neither	[4] Agree	[3] Neutral	[4] Agree	[3] Neutral	[3] Neutral	[3] Neutral
Female	45-54	Northeast	ColNoDeg	$50,000 - $74,999	0	NA				No				[5] Strongly Agree	[5] Strongly Agree	[4] Agree	[4] Agree	[5] Strongly Agree	[5] Strongly Agree	don't know
Female	45-54	South	HSNoCol	$50,000 - $74,999	0	NA				No				[5] Strongly Agree	[5] Strongly Agree	[5] Strongly Agree	[5] Strongly Agree	[5] Strongly Agree
Female	55-64	Northeast	HSNoCol	$50,000 - $74,999	0	NA				Yes	Cat(s)		Primary caregiver for my pet(s)	[4] Agree	[4] Agree	[4] Agree	[4] Agree	[4] Agree	[3] Neutral
Female	35-44	West	BABSAssocT	0 - $24,999	0	NA				Yes	Dog(s)		Primary caregiver for my pet(s)	[3] Neutral	[4] Agree	[4] Agree	[5] Strongly Agree	[3] Neutral	[3] Neutral
Female	18-24	Northeast	HSNoCol	$50,000 - $74,999	0	NA				Yes	Other	Chickens and a few toads	Primary caregiver for my pet(s)	[3] Neutral	[3] Neutral	[3] Neutral	[3] Neutral	[3] Neutral	[3] Neutral
Female	18-24	South	HSNoCol	$25,000 - $49,999	0	NA				No				[5] Strongly Agree	[3] Neutral	[5] Strongly Agree	[4] Agree	[3] Neutral	[3] Neutral
Female	35-44	Northeast	ColNoDeg	$25,000 - $49,999	0	NA				No				[5] Strongly Agree	[5] Strongly Agree	[4] Agree	[5] Strongly Agree	[5] Strongly Agree	[4] Agree
Female	25-34	West	BABSAssocT	0 - $24,999	0	NA				Yes	Dog(s),Cat(s)		Primary caregiver for my pet(s)	[4] Agree	[4] Agree	[4] Agree	[4] Agree	[4] Agree	[4] Agree
Male	35-44	West	BABSAssocT	$50,000 - $74,999	3 or more	Dog(s)							Primary caregiver for my pet(s)	[5] Strongly Agree	[4] Agree	[4] Agree	[4] Agree	[5] Strongly Agree	[3] Neutral
Male	55-64	West	BABSAssocT	$100,000 +	3 or more	Dog(s),Cat(s),Reptile(s)/Amphibian(s)							Primary caregiver for my pet(s)	[4] Agree	[4] Agree	[5] Strongly Agree	[5] Strongly Agree	[3] Neutral	[3] Neutral	Unk
Male	18-24	West	HSNoCol	$75,000 - $99,999	2	Dog(s)							Primary caregiver for my pet(s)	[4] Agree	[3] Neutral	[3] Neutral	[4] Agree	[4] Agree
Male	25-34	South	BABSAssocT	$50,000 - $74,999	2	Dog(s),Cat(s)							Primary caregiver for my pet(s)	[3] Neutral	[5] Strongly Agree	[4] Agree	[4] Agree	[2] Disagree
Male	25-34	South	HSNoCol	$25,000 - $49,999	2	Cat(s)							Primary caregiver for my pet(s)			[2] Disagree	[2] Disagree	[2] Disagree	[1] Strongly Disagree	Uf
Male	35-44	South	ColNoDeg	0 - $24,999	1	Cat(s)							Primary caregiver for my pet(s)	[4] Agree	[4] Agree	[4] Agree	[4] Agree	[1] Strongly Disagree	[3] Neutral	No
Male	45-54	Northeast	ColNoDeg	$25,000 - $49,999	1	Dog(s)							Primary caregiver for my pet(s)	[5] Strongly Agree	[4] Agree	[5] Strongly Agree	[5] Strongly Agree	[4] Agree
Male	25-34	South	BABSAssocT	$50,000 - $74,999	1	Dog(s)							Primary care seeker for veterinary care,Neither	[2] Disagree	[1] Strongly Disagree	[2] Disagree	[1] Strongly Disagree	[1] Strongly Disagree	[4] Agree		Treatment (e.g., illness, injury, emergency care)		Yes	[2] Disagree	[2] Disagree	[2] Disagree	[2] Disagree	[2] Disagree	[2] Disagree	[2] Disagree	[2] Disagree	[2] Disagree	[3] Neutral	[2] Disagree	[3] Neutral	[2] Disagree	[1] Strongly Disagree	[1] Strongly Disagree	[2] Disagree	[3] Neutral	[3] Neutral	[2] Disagree	[1] Strongly Disagree	[3] Neutral	[2] Rarely	[2] Rarely	[2] Rarely	[3] Sometimes	[3] Neutral
Male	18-24	Northeast	BABSAssocT	$50,000 - $74,999	1	Dog(s)							Primary caregiver for my pet(s)	[4] Agree	[3] Neutral	[4] Agree	[5] Strongly Agree	[4] Agree		Diet
Male	18-24	West	BABSAssocT	0 - $24,999	0	Other				No				[3] Neutral	[4] Agree	[3] Neutral	[2] Disagree	[3] Neutral	[3] Neutral
Male	55-64	West	BABSAssocT	0 - $24,999	0	NA				No				[3] Neutral	[3] Neutral	[3] Neutral	[3] Neutral	[3] Neutral	[3] Neutral	Don't know what to write
Male	45-54	South	ColNoDeg	$25,000 - $49,999	0	NA				Yes	Dog(s)		Primary care seeker for veterinary care	[4] Agree	[5] Strongly Agree	[5] Strongly Agree	[5] Strongly Agree	[4] Agree	[3] Neutral		Preventative care (e.g., annual examinations, dental care, vaccinations, parasite control),Treatment (e.g., illness, injury, emergency care),Reproductive care (e.g., genetic health testing, breeding, whelping/giving birth),Behavioral consultations		Yes	[4] Agree	[4] Agree	[3] Neutral	[3] Neutral	[4] Agree	[3] Neutral	[2] Disagree	[4] Agree	[4] Agree	[1] Strongly Disagree	[4] Agree	[4] Agree	[2] Disagree	[5] Strongly Agree	[4] Agree	[4] Agree	[5] Strongly Agree	[5] Strongly Agree	[4] Agree	[2] Disagree	[1] Strongly Disagree	[5] Always	[3] Sometimes	[3] Sometimes	[1] Never	[4] Agree
Male	45-54	South	HSNoCol	$100,000 +	0	NA				No				[3] Neutral	[3] Neutral	[3] Neutral	[3] Neutral	[3] Neutral	[3] Neutral	n/a
Male	35-44	Northeast	BABSAssocT	$75,000 - $99,999	0	NA				No				[3] Neutral	[5] Strongly Agree	[5] Strongly Agree	[5] Strongly Agree	[5] Strongly Agree	[3] Neutral
Male	55-64	West	HSNoCol	$50,000 - $74,999	0	NA				No				[2] Disagree	[4] Agree	[5] Strongly Agree	[3] Neutral	[3] Neutral	[4] Agree
Male	55-64	Northeast	BABSAssocT	$25,000 - $49,999	0	NA				No				[4] Agree	[4] Agree	[4] Agree	[4] Agree	[4] Agree
Male	18-24	South	HSNoCol	$25,000 - $49,999	0	Other,NA				No				[3] Neutral	[4] Agree	[4] Agree	[4] Agree	[3] Neutral	[2] Disagree
Male	45-54	Northeast	HSNoCol	$25,000 - $49,999	0	NA				No				[5] Strongly Agree	[5] Strongly Agree	[5] Strongly Agree	[5] Strongly Agree	[5] Strongly Agree
Male	45-54	South	HSNoCol	$100,000 +	0	NA				No				[3] Neutral	[3] Neutral	[4] Agree	[3] Neutral	[3] Neutral	[3] Neutral	None
Female	45-54	West	BABSAssocT	$100,000 +	3 or more	Dog(s),Cat(s)							Primary caregiver for my pet(s)	[5] Strongly Agree	[5] Strongly Agree	[5] Strongly Agree	[5] Strongly Agree	[4] Agree	[3] Neutral
Female	18-24	West	HSNoCol	$25,000 - $49,999	0	NA				Yes	Dog(s)		Neither	[1] Strongly Disagree	[1] Strongly Disagree	[1] Strongly Disagree	[1] Strongly Disagree	[1] Strongly Disagree	[1] Strongly Disagree
Male	25-34	West	ColNoDeg	$25,000 - $49,999	2	Dog(s),Cat(s),Rabbit(s)/Guinea Pig(s)/Chinchilla(s)							Primary care seeker for veterinary care	[3] Neutral	[5] Strongly Agree	[2] Disagree	[4] Agree	[2] Disagree	[1] Strongly Disagree		Treatment (e.g., illness, injury, emergency care),Reproductive care (e.g., genetic health testing, breeding, whelping/giving birth)		No	[5] Strongly Agree	[5] Strongly Agree	[2] Disagree	[3] Neutral	[4] Agree	[4] Agree	[3] Neutral	[4] Agree	[5] Strongly Agree	[3] Neutral	[4] Agree	[3] Neutral	[3] Neutral	[3] Neutral	[3] Neutral	[4] Agree	[3] Neutral	[1] Strongly Disagree	[4] Agree	[5] Strongly Agree	[3] Neutral	[3] Sometimes	[2] Rarely	[4] Often	[5] Always	[2] Disagree
Male	35-44	South	BABSAssocT	$75,000 - $99,999	1	Cat(s),Reptile(s)/Amphibian(s)							Primary care seeker for veterinary care	[3] Neutral	[3] Neutral	[3] Neutral	[3] Neutral	[3] Neutral	[3] Neutral		Treatment (e.g., illness, injury, emergency care)		No	[3] Neutral	[4] Agree	[5] Strongly Agree	[5] Strongly Agree	[3] Neutral	[2] Disagree	[3] Neutral	[4] Agree	[3] Neutral	[3] Neutral	[3] Neutral	[2] Disagree	[3] Neutral	[3] Neutral	[3] Neutral	[3] Neutral	[4] Agree	[4] Agree	[3] Neutral	[3] Neutral	[3] Neutral	[2] Rarely	[3] Sometimes	[3] Sometimes	[4] Often	[4] Agree
Female	35-44	Midwest	HSNoCol	0 - $24,999	2	NA							Neither	[3] Neutral	[3] Neutral	[3] Neutral	[3] Neutral	[3] Neutral	[3] Neutral
Female	18-24	South	BABSAssocT	$25,000 - $49,999	2	Dog(s),Cat(s)							Primary caregiver for my pet(s)	[1] Strongly Disagree	[2] Disagree	[4] Agree	[4] Agree	[3] Neutral
Female	25-34	Northeast	BABSAssocT	$50,000 - $74,999	1	Dog(s)							Primary caregiver for my pet(s)	[5] Strongly Agree	[5] Strongly Agree	[5] Strongly Agree	[5] Strongly Agree	[5] Strongly Agree	[4] Agree
Female	35-44	Northeast	BABSAssocT	0 - $24,999	0	NA				No				[1] Strongly Disagree	[3] Neutral	[1] Strongly Disagree	[3] Neutral	[3] Neutral
Female	55-64	South	GradAdvDeg	$100,000 +	0	NA				Yes	Reptile(s)/Amphibian(s)		Primary caregiver for my pet(s)	[4] Agree	[4] Agree	[4] Agree	[3] Neutral	[3] Neutral	[3] Neutral
Female	35-44	Northeast	HSNoCol	$25,000 - $49,999	0	NA				Yes	Rabbit(s)/Guinea Pig(s)/Chinchilla(s)		Neither	[3] Neutral	[3] Neutral	[3] Neutral	[3] Neutral		[3] Neutral
Male	45-54	West	NoHSGrad	0 - $24,999	0	NA				No				[1] Strongly Disagree	[1] Strongly Disagree	[1] Strongly Disagree	[1] Strongly Disagree	[1] Strongly Disagree	[5] Strongly Agree
Female	45-54	South	BABSAssocT	0 - $24,999	I do not currently own a pet but I plan to obtain one within the next 12 months	NA							Neither	[3] Neutral	[3] Neutral	[3] Neutral	[3] Neutral	[3] Neutral	[3] Neutral
Female	45-54	South	ColNoDeg	0 - $24,999	I do not currently own a pet but I plan to obtain one within the next 12 months	NA							Neither	[3] Neutral	[3] Neutral	[3] Neutral	[3] Neutral	[3] Neutral	[3] Neutral
Female	35-44	West	ColNoDeg	0 - $24,999	I do not currently own a pet but I plan to obtain one within the next 12 months	NA		Cat(s),Reptile(s)/Amphibian(s),Fish					Neither	[5] Strongly Agree	[5] Strongly Agree	[5] Strongly Agree	[5] Strongly Agree	[5] Strongly Agree	[3] Neutral
Female	55-64	South	HSNoCol	0 - $24,999	I do not currently own a pet but I plan to obtain one within the next 12 months	NA							Neither	[5] Strongly Agree	[4] Agree	[4] Agree	[5] Strongly Agree	[5] Strongly Agree	[3] Neutral
Female	55-64	West	BABSAssocT	$75,000 - $99,999	I do not currently own a pet but I plan to obtain one within the next 12 months	Dog(s)		Dog(s)					Primary caregiver for my pet(s)	[4] Agree	[4] Agree	[4] Agree	[4] Agree	[4] Agree	[4] Agree
Female	65 +	Northeast	BABSAssocT	$75,000 - $99,999	I do not currently own a pet but I plan to obtain one within the next 12 months	NA		Dog(s)					Primary caregiver for my pet(s),Primary care seeker for veterinary care	[3] Neutral	[4] Agree	[4] Agree	[5] Strongly Agree	[4] Agree	[3] Neutral		Preventative care (e.g., annual examinations, dental care, vaccinations, parasite control),Treatment (e.g., illness, injury, emergency care),Reproductive care (e.g., genetic health testing, breeding, whelping/giving birth),Behavioral consultations		Yes	[4] Agree	[4] Agree	[2] Disagree	[3] Neutral	[3] Neutral	[2] Disagree	[3] Neutral	[3] Neutral	[4] Agree	[1] Strongly Disagree	[2] Disagree	[2] Disagree	[1] Strongly Disagree	[5] Strongly Agree	[4] Agree	[3] Neutral	[5] Strongly Agree	[4] Agree	[5] Strongly Agree	[1] Strongly Disagree	[1] Strongly Disagree	[5] Always	[1] Never	[1] Never	[1] Never	[5] Strongly Agree
Female	65 +	Midwest	GradAdvDeg	$75,000 - $99,999	I do not currently own a pet but I plan to obtain one within the next 12 months	NA							Neither	[4] Agree	[4] Agree	[4] Agree	[4] Agree	[4] Agree	[1] Strongly Disagree
Female	65 +	South	GradAdvDeg	$50,000 - $74,999	I do not currently own a pet but I plan to obtain one within the next 12 months	NA		Cat(s)					Primary caregiver for my pet(s)	[4] Agree	[4] Agree	[4] Agree	[4] Agree	[4] Agree
Female	65 +	Northeast	HSNoCol	$50,000 - $74,999	I do not currently own a pet but I plan to obtain one within the next 12 months	NA							Neither	[4] Agree	[4] Agree	[4] Agree	[4] Agree	[3] Neutral	[3] Neutral
Female	65 +	Midwest	GradAdvDeg	$50,000 - $74,999	I do not currently own a pet but I plan to obtain one within the next 12 months	NA							Neither	[4] Agree	[5] Strongly Agree	[5] Strongly Agree		[4] Agree
Female	55-64	South	ColNoDeg	$50,000 - $74,999	I do not currently own a pet but I plan to obtain one within the next 12 months	NA							Neither	[5] Strongly Agree	[3] Neutral	[5] Strongly Agree	[5] Strongly Agree	[5] Strongly Agree	[3] Neutral
Female	55-64	South	ColNoDeg	$25,000 - $49,999	I do not currently own a pet but I plan to obtain one within the next 12 months	NA							Neither	[3] Neutral	[3] Neutral	[4] Agree	[5] Strongly Agree	[4] Agree	[3] Neutral
Female	55-64	West	BABSAssocT	$25,000 - $49,999	I do not currently own a pet but I plan to obtain one within the next 12 months	NA		Dog(s),Cat(s)					Primary caregiver for my pet(s)	[5] Strongly Agree	[5] Strongly Agree	[5] Strongly Agree	[5] Strongly Agree	[5] Strongly Agree	[3] Neutral
Female	35-44	Northeast	ColNoDeg	$25,000 - $49,999	I do not currently own a pet but I plan to obtain one within the next 12 months	NA		Dog(s),Cat(s)					Primary caregiver for my pet(s)	[4] Agree	[4] Agree	[4] Agree	[4] Agree	[4] Agree
Female	45-54	Midwest	BABSAssocT	$25,000 - $49,999	I do not currently own a pet but I plan to obtain one within the next 12 months	NA		Dog(s),Cat(s)					Primary caregiver for my pet(s),Primary care seeker for veterinary care	[4] Agree	[5] Strongly Agree	[5] Strongly Agree	[5] Strongly Agree	[5] Strongly Agree			Preventative care (e.g., annual examinations, dental care, vaccinations, parasite control),Treatment (e.g., illness, injury, emergency care)			[4] Agree	[4] Agree	[2] Disagree	[3] Neutral	[2] Disagree	[2] Disagree	[2] Disagree	[2] Disagree	[4] Agree	[1] Strongly Disagree	[3] Neutral	[4] Agree	[3] Neutral	[3] Neutral	[4] Agree	[3] Neutral	[3] Neutral	[3] Neutral	[1] Strongly Disagree	[3] Neutral	[1] Strongly Disagree	[4] Often	[4] Often	[2] Rarely	[1] Never	[4] Agree
Female	25-34	South	BABSAssocT	$100,000 +	I do not currently own a pet but I plan to obtain one within the next 12 months	NA							Primary caregiver for my pet(s)	[5] Strongly Agree	[4] Agree	[4] Agree	[4] Agree	[5] Strongly Agree
Female	65 +	Midwest	BABSAssocT	$100,000 +	I do not currently own a pet but I plan to obtain one within the next 12 months	NA							Neither	[3] Neutral	[3] Neutral	[4] Agree	[4] Agree	[3] Neutral	[3] Neutral
Female	18-24	West	BABSAssocT	$100,000 +	I do not currently own a pet but I plan to obtain one within the next 12 months	Dog(s)		Dog(s)					Primary caregiver for my pet(s)	[5] Strongly Agree	[5] Strongly Agree	[5] Strongly Agree	[5] Strongly Agree	[3] Neutral	[3] Neutral
Female	35-44	South	BABSAssocT	$50,000 - $74,999	I do not currently own a pet but I plan to obtain one within the next 12 months	NA		Cat(s)					Primary caregiver for my pet(s)	[3] Neutral	[3] Neutral	[4] Agree	[3] Neutral	[3] Neutral	[3] Neutral
Female	45-54	South	BABSAssocT	$100,000 +	I do not currently own a pet but I plan to obtain one within the next 12 months	NA		Dog(s)					Primary caregiver for my pet(s)	[4] Agree	[1] Strongly Disagree	[4] Agree	[2] Disagree	[1] Strongly Disagree	[3] Neutral
Female	65 +	Midwest	BABSAssocT	$25,000 - $49,999	I do not currently own a pet but I plan to obtain one within the next 12 months	NA		Dog(s)					Primary caregiver for my pet(s),Primary care seeker for veterinary care	[4] Agree	[4] Agree	[4] Agree	[3] Neutral	[3] Neutral	[3] Neutral		Preventative care (e.g., annual examinations, dental care, vaccinations, parasite control),Treatment (e.g., illness, injury, emergency care),Reproductive care (e.g., genetic health testing, breeding, whelping/giving birth),Behavioral consultations,Other		No	[4] Agree	[4] Agree	[3] Neutral	[3] Neutral	[5] Strongly Agree	[2] Disagree	[4] Agree	[4] Agree	[4] Agree	[2] Disagree	[4] Agree	[4] Agree	[2] Disagree	[3] Neutral	[4] Agree	[4] Agree	[2] Disagree	[4] Agree	[4] Agree	[2] Disagree	[2] Disagree	[4] Often	[2] Rarely	[3] Sometimes	[1] Never	[4] Agree
Female	35-44	Northeast	HSNoCol	0 - $24,999	3 or more	Cat(s)							Primary caregiver for my pet(s)	[5] Strongly Agree	[5] Strongly Agree	[5] Strongly Agree	[5] Strongly Agree	[5] Strongly Agree	[5] Strongly Agree
Female	18-24	South	NoHSGrad	0 - $24,999	3 or more	Dog(s)							Primary caregiver for my pet(s)	[3] Neutral	[3] Neutral	[3] Neutral	[3] Neutral	[3] Neutral	[3] Neutral
Female	25-34	Midwest	HSNoCol	0 - $24,999	3 or more	Dog(s),Cat(s)							Primary caregiver for my pet(s)	[3] Neutral	[3] Neutral	[4] Agree	[4] Agree	[3] Neutral	[3] Neutral
Female	45-54	South	ColNoDeg	0 - $24,999	3 or more	Dog(s),Cat(s),Reptile(s)/Amphibian(s),Bird(s)							Primary caregiver for my pet(s)	[3] Neutral	[5] Strongly Agree	[5] Strongly Agree	[5] Strongly Agree	[5] Strongly Agree
Female	45-54	Midwest	NoHSGrad	0 - $24,999	3 or more	Dog(s),Cat(s)							Primary caregiver for my pet(s)	[5] Strongly Agree	[5] Strongly Agree	[5] Strongly Agree	[5] Strongly Agree	[5] Strongly Agree	[5] Strongly Agree
Female	45-54	Midwest	HSNoCol	0 - $24,999	3 or more	Dog(s),Cat(s)							Primary caregiver for my pet(s)	[1] Strongly Disagree	[3] Neutral	[3] Neutral	[3] Neutral	[4] Agree	[2] Disagree
Female	55-64	Midwest	HSNoCol	0 - $24,999	3 or more	Dog(s)							Neither	[4] Agree	[3] Neutral	[4] Agree	[3] Neutral	[4] Agree	[4] Agree
Female	55-64	West	NoHSGrad	0 - $24,999	3 or more	Cat(s),Other	Potbelly pig						Primary caregiver for my pet(s),Primary care seeker for veterinary care	[5] Strongly Agree	[5] Strongly Agree	[5] Strongly Agree	[5] Strongly Agree	[5] Strongly Agree	[3] Neutral		Preventative care (e.g., annual examinations, dental care, vaccinations, parasite control),Treatment (e.g., illness, injury, emergency care)		Yes	[2] Disagree	[4] Agree	[3] Neutral	[3] Neutral	[2] Disagree	[3] Neutral	[2] Disagree	[2] Disagree	[2] Disagree	[3] Neutral	[4] Agree	[4] Agree	[3] Neutral	[3] Neutral	[4] Agree	[3] Neutral	[4] Agree	[3] Neutral	[4] Agree	[2] Disagree	[3] Neutral	[5] Always	[1] Never	[2] Rarely	[2] Rarely	[4] Agree
Female	18-24	Northeast	ColNoDeg	0 - $24,999	3 or more	Dog(s),Cat(s),Reptile(s)/Amphibian(s)							Primary caregiver for my pet(s)	[5] Strongly Agree	[5] Strongly Agree	[5] Strongly Agree	[5] Strongly Agree	[5] Strongly Agree	[3] Neutral
Female	45-54	South	BABSAssocT	0 - $24,999	3 or more	Dog(s),Cat(s)							Primary caregiver for my pet(s)	[5] Strongly Agree	[4] Agree	[5] Strongly Agree	[5] Strongly Agree	[5] Strongly Agree	[5] Strongly Agree
Female	45-54	Midwest	ColNoDeg	0 - $24,999	3 or more	Dog(s)							Primary caregiver for my pet(s)	[5] Strongly Agree	[5] Strongly Agree	[5] Strongly Agree	[5] Strongly Agree	[4] Agree	[3] Neutral
Female	18-24	West	HSNoCol	0 - $24,999	3 or more	Dog(s),Cat(s),Bird(s)							Primary caregiver for my pet(s)	[5] Strongly Agree	[5] Strongly Agree	[5] Strongly Agree	[5] Strongly Agree	[5] Strongly Agree	[3] Neutral
Female	35-44	South	ColNoDeg	0 - $24,999	3 or more	Dog(s)							Neither	[5] Strongly Agree	[5] Strongly Agree	[5] Strongly Agree	[5] Strongly Agree	[5] Strongly Agree	[3] Neutral
Female	35-44	West	ColNoDeg	0 - $24,999	3 or more	Dog(s)							Primary caregiver for my pet(s)	[5] Strongly Agree	[5] Strongly Agree	[5] Strongly Agree	[5] Strongly Agree	[5] Strongly Agree	[5] Strongly Agree
Female	35-44	Midwest	NoHSGrad	0 - $24,999	3 or more	Dog(s),Cat(s)							Primary caregiver for my pet(s)	[4] Agree	[4] Agree	[4] Agree	[4] Agree	[4] Agree	[4] Agree
Female	45-54	South	BABSAssocT	0 - $24,999	3 or more	Dog(s)							Primary caregiver for my pet(s)	[4] Agree	[4] Agree	[4] Agree	[4] Agree	[4] Agree
Female	45-54	South	ColNoDeg	0 - $24,999	3 or more	Dog(s),Cat(s)							Primary caregiver for my pet(s)	[3] Neutral	[3] Neutral	[4] Agree	[4] Agree
Female	55-64	Midwest	HSNoCol	0 - $24,999	3 or more	Dog(s),Cat(s),Reptile(s)/Amphibian(s)							Primary caregiver for my pet(s)	[5] Strongly Agree	[5] Strongly Agree	[5] Strongly Agree	[5] Strongly Agree	[5] Strongly Agree	[5] Strongly Agree
Female	55-64	South	NoHSGrad	0 - $24,999	3 or more	Dog(s),Cat(s)							Primary caregiver for my pet(s)	[5] Strongly Agree	[5] Strongly Agree	[5] Strongly Agree	[5] Strongly Agree	[5] Strongly Agree	[5] Strongly Agree
Female	45-54	South	BABSAssocT	$75,000 - $99,999	3 or more	Dog(s),Bird(s)							Primary caregiver for my pet(s),Primary care seeker for veterinary care	[3] Neutral	[4] Agree	[4] Agree	[3] Neutral	[3] Neutral	[3] Neutral		Preventative care (e.g., annual examinations, dental care, vaccinations, parasite control),Treatment (e.g., illness, injury, emergency care)			[2] Disagree	[5] Strongly Agree	[2] Disagree	[3] Neutral	[3] Neutral	[2] Disagree	[3] Neutral	[4] Agree	[2] Disagree	[2] Disagree	[2] Disagree	[3] Neutral	[2] Disagree	[4] Agree	[4] Agree	[3] Neutral	[4] Agree	[4] Agree	[4] Agree	[3] Neutral	[2] Disagree	[4] Often	[2] Rarely	[2] Rarely	[2] Rarely	[4] Agree
Female	65 +	Midwest	ColNoDeg	$75,000 - $99,999	3 or more	Dog(s),Bird(s),Fish							Primary caregiver for my pet(s)	[5] Strongly Agree	[5] Strongly Agree	[5] Strongly Agree	[5] Strongly Agree	[5] Strongly Agree	[5] Strongly Agree	emergency serice
Female	65 +	Northeast	BABSAssocT	$75,000 - $99,999	3 or more	Dog(s),Cat(s),Bird(s),Fish							Primary caregiver for my pet(s)	[4] Agree	[4] Agree	[5] Strongly Agree	[4] Agree	[4] Agree	[5] Strongly Agree	skill of vet
Female	25-34	Midwest	BABSAssocT	$75,000 - $99,999	3 or more	Cat(s)							Primary caregiver for my pet(s),Primary care seeker for veterinary care	[5] Strongly Agree	[5] Strongly Agree	[5] Strongly Agree	[3] Neutral	[2] Disagree	[3] Neutral		Treatment (e.g., illness, injury, emergency care),Reproductive care (e.g., genetic health testing, breeding, whelping/giving birth)		No	[1] Strongly Disagree	[2] Disagree	[4] Agree	[3] Neutral	[5] Strongly Agree	[3] Neutral	[3] Neutral	[3] Neutral	[1] Strongly Disagree	[5] Strongly Agree	[3] Neutral	[5] Strongly Agree	[4] Agree	[4] Agree	[4] Agree	[2] Disagree	[2] Disagree	[4] Agree	[4] Agree	[5] Strongly Agree	[5] Strongly Agree	[3] Sometimes	[4] Often	[3] Sometimes	[3] Sometimes	[5] Strongly Agree
Female	25-34	Northeast	ColNoDeg	$75,000 - $99,999	3 or more	Dog(s),Cat(s),Fish							Primary caregiver for my pet(s)	[5] Strongly Agree	[4] Agree	[4] Agree	[4] Agree	[4] Agree
Female	35-44	Midwest	BABSAssocT	$75,000 - $99,999	3 or more	Dog(s)							Primary caregiver for my pet(s)	[4] Agree	[3] Neutral	[5] Strongly Agree	[5] Strongly Agree	[4] Agree	[4] Agree
Female	35-44	Northeast	BABSAssocT	$75,000 - $99,999	3 or more	Dog(s),Cat(s)							Primary caregiver for my pet(s),Primary care seeker for veterinary care	[4] Agree	[4] Agree	[4] Agree	[4] Agree	[4] Agree			Preventative care (e.g., annual examinations, dental care, vaccinations, parasite control),Treatment (e.g., illness, injury, emergency care)		Yes	[4] Agree	[2] Disagree	[2] Disagree	[3] Neutral	[2] Disagree	[2] Disagree	[2] Disagree	[2] Disagree	[4] Agree	[2] Disagree	[2] Disagree	[4] Agree	[2] Disagree	[4] Agree	[4] Agree	[3] Neutral	[4] Agree	[4] Agree	[4] Agree	[2] Disagree	[2] Disagree	[4] Often	[2] Rarely	[2] Rarely	[2] Rarely	[4] Agree
Female	45-54	South	HSNoCol	$75,000 - $99,999	3 or more	Dog(s),Fish							Primary caregiver for my pet(s)	[4] Agree	[4] Agree	[4] Agree	[4] Agree	[4] Agree	[3] Neutral
Female	35-44	West	BABSAssocT	$75,000 - $99,999	3 or more	Dog(s),Cat(s),Bird(s),Fish							Primary caregiver for my pet(s)	[5] Strongly Agree	[2] Disagree	[5] Strongly Agree	[2] Disagree	[2] Disagree	[5] Strongly Agree	None
Female	65 +	South	BABSAssocT	$75,000 - $99,999	3 or more	Dog(s),Bird(s)							Neither	[5] Strongly Agree	[5] Strongly Agree	[4] Agree	[4] Agree	[4] Agree	[4] Agree	transportation
Female	65 +	Northeast	GradAdvDeg	$75,000 - $99,999	3 or more	Dog(s),Cat(s),Fish							Primary caregiver for my pet(s)	[5] Strongly Agree	[5] Strongly Agree	[5] Strongly Agree	[4] Agree	[5] Strongly Agree	[2] Disagree
Female	35-44	Midwest	BABSAssocT	$75,000 - $99,999	3 or more	Dog(s),Cat(s)							Primary caregiver for my pet(s)	[5] Strongly Agree	[4] Agree	[5] Strongly Agree	[4] Agree	[5] Strongly Agree
Female	18-24	Midwest	ColNoDeg	$75,000 - $99,999	3 or more	Dog(s),Cat(s)							Primary caregiver for my pet(s)	[5] Strongly Agree	[5] Strongly Agree	[5] Strongly Agree	[5] Strongly Agree	[5] Strongly Agree
Female	35-44	South	ColNoDeg	$75,000 - $99,999	3 or more	Dog(s)							Primary caregiver for my pet(s)	[3] Neutral	[5] Strongly Agree	[3] Neutral	[5] Strongly Agree	[3] Neutral	[5] Strongly Agree	None
Female	35-44	West	ColNoDeg	$75,000 - $99,999	3 or more	Dog(s),Cat(s)							Primary caregiver for my pet(s)	[4] Agree	[5] Strongly Agree	[4] Agree	[4] Agree	[4] Agree	[3] Neutral
Female	45-54	South	BABSAssocT	$75,000 - $99,999	3 or more	Dog(s),Bird(s)							Primary caregiver for my pet(s)	[5] Strongly Agree	[5] Strongly Agree	[5] Strongly Agree	[5] Strongly Agree	[5] Strongly Agree	[5] Strongly Agree
Female	45-54	Midwest	ColNoDeg	$75,000 - $99,999	3 or more	Dog(s),Cat(s)							Primary caregiver for my pet(s),Primary care seeker for veterinary care	[1] Strongly Disagree	[4] Agree	[4] Agree	[5] Strongly Agree	[4] Agree	[3] Neutral		Preventative care (e.g., annual examinations, dental care, vaccinations, parasite control),Treatment (e.g., illness, injury, emergency care),Reproductive care (e.g., genetic health testing, breeding, whelping/giving birth)			[4] Agree	[4] Agree	[3] Neutral	[1] Strongly Disagree	[3] Neutral	[1] Strongly Disagree	[1] Strongly Disagree	[3] Neutral	[4] Agree	[1] Strongly Disagree	[2] Disagree	[3] Neutral	[1] Strongly Disagree	[5] Strongly Agree	[5] Strongly Agree	[3] Neutral	[5] Strongly Agree	[5] Strongly Agree	[5] Strongly Agree	[1] Strongly Disagree	[1] Strongly Disagree	[4] Often	[1] Never	[1] Never	[1] Never	[1] Strongly Disagree
Female	25-34	South	BABSAssocT	$50,000 - $74,999	3 or more	Dog(s),Cat(s)							Primary caregiver for my pet(s)	[5] Strongly Agree	[5] Strongly Agree	[5] Strongly Agree	[5] Strongly Agree	[5] Strongly Agree	[3] Neutral
Female	55-64	Northeast	HSNoCol	$50,000 - $74,999	3 or more	Dog(s),Cat(s)							Primary caregiver for my pet(s),Primary care seeker for veterinary care	[5] Strongly Agree	[4] Agree	[4] Agree	[5] Strongly Agree	[4] Agree			Treatment (e.g., illness, injury, emergency care)		Yes	[3] Neutral	[4] Agree	[4] Agree	[3] Neutral	[3] Neutral	[3] Neutral	[3] Neutral	[4] Agree	[3] Neutral	[3] Neutral	[4] Agree	[4] Agree	[1] Strongly Disagree	[4] Agree	[4] Agree	[3] Neutral	[4] Agree	[5] Strongly Agree	[5] Strongly Agree	[2] Disagree	[3] Neutral	[4] Often	[2] Rarely	[2] Rarely	[2] Rarely	[3] Neutral
Female	35-44	Northeast	HSNoCol	$50,000 - $74,999	3 or more	Dog(s),Cat(s),Fish							Primary caregiver for my pet(s),Primary care seeker for veterinary care	[5] Strongly Agree	[5] Strongly Agree	[5] Strongly Agree	[4] Agree	[4] Agree			Preventative care (e.g., annual examinations, dental care, vaccinations, parasite control),Treatment (e.g., illness, injury, emergency care),Reproductive care (e.g., genetic health testing, breeding, whelping/giving birth)		Yes	[4] Agree	[4] Agree	[2] Disagree	[4] Agree	[2] Disagree	[2] Disagree	[2] Disagree	[2] Disagree	[4] Agree	[2] Disagree	[2] Disagree	[4] Agree	[1] Strongly Disagree	[4] Agree	[5] Strongly Agree	[4] Agree	[4] Agree	[4] Agree	[4] Agree	[1] Strongly Disagree	[2] Disagree	[5] Always	[1] Never	[1] Never	[1] Never	[4] Agree
Female	25-34	Midwest	HSNoCol	$50,000 - $74,999	3 or more	Dog(s),Cat(s),Reptile(s)/Amphibian(s)							Primary caregiver for my pet(s),Primary care seeker for veterinary care	[4] Agree	[3] Neutral	[4] Agree	[4] Agree	[4] Agree			Preventative care (e.g., annual examinations, dental care, vaccinations, parasite control),Treatment (e.g., illness, injury, emergency care)			[5] Strongly Agree	[2] Disagree	[3] Neutral	[2] Disagree	[2] Disagree	[1] Strongly Disagree	[3] Neutral	[2] Disagree	[5] Strongly Agree	[3] Neutral	[3] Neutral	[4] Agree	[2] Disagree	[4] Agree	[4] Agree	[4] Agree	[4] Agree	[3] Neutral	[4] Agree	[2] Disagree	[3] Neutral	[4] Often	[2] Rarely	[2] Rarely	[2] Rarely	[4] Agree
Female	45-54	Northeast	BABSAssocT	$50,000 - $74,999	3 or more	Dog(s),Cat(s),Other							Primary caregiver for my pet(s)	[2] Disagree	[3] Neutral	[4] Agree	[4] Agree	[3] Neutral	[3] Neutral
Female	35-44	West	HSNoCol	$50,000 - $74,999	3 or more	Dog(s),Cat(s)							Primary caregiver for my pet(s)	[4] Agree	[4] Agree	[4] Agree	[4] Agree	[4] Agree	[3] Neutral
Female	35-44	Northeast	ColNoDeg	$50,000 - $74,999	3 or more	Dog(s),Cat(s)							Primary caregiver for my pet(s),Primary care seeker for veterinary care	[5] Strongly Agree	[5] Strongly Agree	[5] Strongly Agree	[5] Strongly Agree	[4] Agree			Preventative care (e.g., annual examinations, dental care, vaccinations, parasite control),Treatment (e.g., illness, injury, emergency care),Reproductive care (e.g., genetic health testing, breeding, whelping/giving birth)			[5] Strongly Agree	[5] Strongly Agree	[2] Disagree	[4] Agree	[1] Strongly Disagree	[2] Disagree	[1] Strongly Disagree	[2] Disagree	[5] Strongly Agree	[2] Disagree	[4] Agree	[4] Agree	[1] Strongly Disagree	[5] Strongly Agree	[5] Strongly Agree	[3] Neutral	[5] Strongly Agree	[5] Strongly Agree	[5] Strongly Agree	[1] Strongly Disagree	[2] Disagree	[5] Always	[2] Rarely	[2] Rarely	[4] Often	[1] Strongly Disagree
Female	35-44	Northeast	ColNoDeg	$50,000 - $74,999	3 or more	Dog(s)							Primary caregiver for my pet(s)	[5] Strongly Agree	[5] Strongly Agree	[5] Strongly Agree	[5] Strongly Agree	[5] Strongly Agree	[5] Strongly Agree
Female	45-54	South	HSNoCol	$50,000 - $74,999	3 or more	Dog(s),Cat(s)							Primary caregiver for my pet(s)	[4] Agree	[4] Agree	[4] Agree	[4] Agree	[4] Agree
Female	35-44	South	BABSAssocT	$50,000 - $74,999	3 or more	Dog(s),Cat(s),Reptile(s)/Amphibian(s),Fish							Primary caregiver for my pet(s)	[5] Strongly Agree	[5] Strongly Agree	[5] Strongly Agree	[5] Strongly Agree	[4] Agree	[5] Strongly Agree	None
Female	45-54	South	HSNoCol	$50,000 - $74,999	3 or more	Dog(s)							Primary caregiver for my pet(s)	[5] Strongly Agree	[5] Strongly Agree	[5] Strongly Agree	[5] Strongly Agree	[4] Agree	[5] Strongly Agree
Female	45-54	South	HSNoCol	$50,000 - $74,999	3 or more	Cat(s)							Primary caregiver for my pet(s),Primary care seeker for veterinary care	[5] Strongly Agree	[5] Strongly Agree	[5] Strongly Agree	[5] Strongly Agree	[4] Agree	[3] Neutral		Preventative care (e.g., annual examinations, dental care, vaccinations, parasite control),Treatment (e.g., illness, injury, emergency care),Reproductive care (e.g., genetic health testing, breeding, whelping/giving birth)			[4] Agree	[5] Strongly Agree	[3] Neutral	[3] Neutral	[3] Neutral	[2] Disagree	[2] Disagree	[3] Neutral	[4] Agree	[1] Strongly Disagree	[2] Disagree	[2] Disagree	[2] Disagree	[4] Agree	[4] Agree	[3] Neutral	[4] Agree	[4] Agree	[4] Agree	[2] Disagree	[1] Strongly Disagree	[4] Often	[2] Rarely	[2] Rarely	[2] Rarely	[4] Agree
Female	55-64	Northeast	HSNoCol	$50,000 - $74,999	3 or more	Dog(s),Cat(s),Fish,Other	Horses						Primary caregiver for my pet(s),Primary care seeker for veterinary care	[3] Neutral	[4] Agree	[3] Neutral	[4] Agree	[3] Neutral	[3] Neutral		Preventative care (e.g., annual examinations, dental care, vaccinations, parasite control),Treatment (e.g., illness, injury, emergency care),Reproductive care (e.g., genetic health testing, breeding, whelping/giving birth),Behavioral consultations			[5] Strongly Agree	[5] Strongly Agree	[3] Neutral	[3] Neutral	[2] Disagree	[2] Disagree	[2] Disagree	[2] Disagree	[5] Strongly Agree	[2] Disagree	[2] Disagree	[3] Neutral	[1] Strongly Disagree	[5] Strongly Agree	[5] Strongly Agree	[5] Strongly Agree	[5] Strongly Agree	[5] Strongly Agree	[5] Strongly Agree	[2] Disagree	[2] Disagree	[5] Always	[1] Never	[1] Never	[1] Never	[4] Agree
Female	55-64	Midwest	HSNoCol	$50,000 - $74,999	3 or more	Dog(s),Cat(s)							Primary caregiver for my pet(s)	[4] Agree	[4] Agree	[4] Agree	[4] Agree	[3] Neutral	[3] Neutral
Female	55-64	Northeast	HSNoCol	$50,000 - $74,999	3 or more	Cat(s)							Primary caregiver for my pet(s),Primary care seeker for veterinary care	[3] Neutral	[2] Disagree	[4] Agree	[4] Agree	[3] Neutral			Preventative care (e.g., annual examinations, dental care, vaccinations, parasite control),Treatment (e.g., illness, injury, emergency care)			[5] Strongly Agree	[5] Strongly Agree	[2] Disagree	[4] Agree	[1] Strongly Disagree	[1] Strongly Disagree	[2] Disagree	[2] Disagree	[5] Strongly Agree	[2] Disagree	[2] Disagree	[2] Disagree	[1] Strongly Disagree	[5] Strongly Agree	[5] Strongly Agree	[5] Strongly Agree	[5] Strongly Agree	[5] Strongly Agree	[4] Agree	[1] Strongly Disagree	[2] Disagree	[5] Always	[1] Never	[1] Never	[1] Never	[4] Agree
Female	55-64	South	GradAdvDeg	$50,000 - $74,999	3 or more	Dog(s),Cat(s)							Primary caregiver for my pet(s)	[5] Strongly Agree	[5] Strongly Agree	[5] Strongly Agree	[5] Strongly Agree	[5] Strongly Agree	[5] Strongly Agree	Nothing
Female	18-24	Midwest	BABSAssocT	$25,000 - $49,999	3 or more	Dog(s),Cat(s),Bird(s)							Primary caregiver for my pet(s)	[3] Neutral	[3] Neutral	[3] Neutral	[3] Neutral	[2] Disagree	[3] Neutral
Female	65 +	West	ColNoDeg	$25,000 - $49,999	3 or more	Dog(s),Cat(s)							Primary care seeker for veterinary care	[4] Agree	[4] Agree	[4] Agree	[4] Agree	[3] Neutral			Treatment (e.g., illness, injury, emergency care)			[3] Neutral	[4] Agree	[3] Neutral	[4] Agree	[3] Neutral	[3] Neutral	[3] Neutral	[3] Neutral	[3] Neutral	[4] Agree	[4] Agree	[2] Disagree	[2] Disagree	[4] Agree	[4] Agree	[4] Agree	[4] Agree	[4] Agree	[4] Agree	[2] Disagree	[4] Agree	[4] Often	[2] Rarely	[2] Rarely	[2] Rarely	[3] Neutral
Female	35-44	Midwest	ColNoDeg	$25,000 - $49,999	3 or more	Dog(s),Cat(s)							Primary caregiver for my pet(s)	[3] Neutral	[3] Neutral	[3] Neutral	[3] Neutral	[3] Neutral	[3] Neutral
Female	55-64	Midwest	HSNoCol	$25,000 - $49,999	3 or more	Dog(s),Cat(s)							Primary caregiver for my pet(s)	[5] Strongly Agree	[5] Strongly Agree	[5] Strongly Agree	[5] Strongly Agree	[5] Strongly Agree	[5] Strongly Agree
Female	65 +	South	ColNoDeg	$25,000 - $49,999	3 or more	Dog(s),Cat(s)							Primary caregiver for my pet(s),Primary care seeker for veterinary care	[5] Strongly Agree	[5] Strongly Agree	[5] Strongly Agree	[5] Strongly Agree	[4] Agree	[3] Neutral		Preventative care (e.g., annual examinations, dental care, vaccinations, parasite control),Treatment (e.g., illness, injury, emergency care),Behavioral consultations		Yes	[4] Agree	[4] Agree	[3] Neutral	[4] Agree	[3] Neutral	[3] Neutral	[2] Disagree	[3] Neutral	[4] Agree	[3] Neutral	[4] Agree	[3] Neutral	[3] Neutral	[4] Agree	[4] Agree	[4] Agree	[4] Agree	[3] Neutral	[4] Agree	[2] Disagree	[3] Neutral	[5] Always	[1] Never	[5] Always	[1] Never	[3] Neutral
Female	55-64	West	BABSAssocT	$25,000 - $49,999	3 or more	Cat(s),Reptile(s)/Amphibian(s),Fish							Neither	[4] Agree	[4] Agree	[5] Strongly Agree	[5] Strongly Agree	[5] Strongly Agree	[5] Strongly Agree	Availability of herpetologist
Female	55-64	South	BABSAssocT	$25,000 - $49,999	3 or more	Dog(s),Cat(s),Other	Horse						Primary caregiver for my pet(s)	[4] Agree	[4] Agree	[4] Agree	[4] Agree	[4] Agree	[3] Neutral
Female	55-64	South	GradAdvDeg	$25,000 - $49,999	3 or more	Cat(s),Bird(s)							Primary caregiver for my pet(s)	[4] Agree	[4] Agree	[4] Agree	[4] Agree	[4] Agree	[4] Agree
Female	25-34	South	HSNoCol	$25,000 - $49,999	3 or more	Dog(s),Bird(s)							Primary caregiver for my pet(s),Primary care seeker for veterinary care	[2] Disagree	[1] Strongly Disagree	[1] Strongly Disagree	[1] Strongly Disagree	[1] Strongly Disagree	[3] Neutral		Treatment (e.g., illness, injury, emergency care),Behavioral consultations,Other			[4] Agree	[1] Strongly Disagree	[3] Neutral	[3] Neutral	[3] Neutral	[3] Neutral	[3] Neutral	[3] Neutral	[4] Agree	[5] Strongly Agree	[5] Strongly Agree	[5] Strongly Agree	[3] Neutral	[3] Neutral	[3] Neutral	[3] Neutral	[3] Neutral	[3] Neutral	[3] Neutral	[1] Strongly Disagree	[5] Strongly Agree	[1] Never	[1] Never	[1] Never	[1] Never	[5] Strongly Agree
Female	35-44	West	ColNoDeg	$25,000 - $49,999	3 or more	Dog(s),Other	Turtle						Primary caregiver for my pet(s)	[4] Agree	[3] Neutral	[4] Agree	[3] Neutral	[3] Neutral	[3] Neutral
Female	18-24	Midwest	HSNoCol	$25,000 - $49,999	3 or more	Dog(s),Cat(s)							Primary caregiver for my pet(s)	[4] Agree	[4] Agree	[3] Neutral	[3] Neutral	[3] Neutral	[4] Agree
Female	25-34	South	ColNoDeg	$25,000 - $49,999	3 or more	Dog(s),Cat(s)							Primary caregiver for my pet(s)	[5] Strongly Agree	[5] Strongly Agree	[5] Strongly Agree	[5] Strongly Agree	[5] Strongly Agree	[5] Strongly Agree
Female	25-34	West	BABSAssocT	$25,000 - $49,999	3 or more	Dog(s)							Primary caregiver for my pet(s)	[5] Strongly Agree	[4] Agree	[3] Neutral	[4] Agree	[3] Neutral
Female	65 +	West	ColNoDeg	$25,000 - $49,999	3 or more	Dog(s)							Primary caregiver for my pet(s)	[4] Agree	[4] Agree	[3] Neutral	[4] Agree	[4] Agree	[4] Agree
Female	45-54	Northeast	BABSAssocT	$25,000 - $49,999	3 or more	Cat(s)							Primary caregiver for my pet(s)	[2] Disagree	[3] Neutral	[4] Agree	[4] Agree	[3] Neutral	[4] Agree
Female	45-54	South	NoHSGrad	$25,000 - $49,999	3 or more	Dog(s),Reptile(s)/Amphibian(s),Bird(s),Other	Ferrets, chickens						Primary caregiver for my pet(s)	[2] Disagree	[3] Neutral	[4] Agree	[4] Agree	[2] Disagree		Nothing
Female	45-54	South	NoHSGrad	$25,000 - $49,999	3 or more	Dog(s)							Primary caregiver for my pet(s)	[3] Neutral	[3] Neutral	[3] Neutral	[3] Neutral	[3] Neutral	[3] Neutral
Female	45-54	Midwest	BABSAssocT	$25,000 - $49,999	3 or more	Dog(s),Cat(s),Rabbit(s)/Guinea Pig(s)/Chinchilla(s),Bird(s),Fish							Primary caregiver for my pet(s)	[5] Strongly Agree	[5] Strongly Agree	[5] Strongly Agree	[5] Strongly Agree	[5] Strongly Agree	[4] Agree
Female	45-54	Midwest	HSNoCol	$25,000 - $49,999	3 or more	Cat(s),Small Rodent(s),Fish							Primary caregiver for my pet(s)	[5] Strongly Agree	[5] Strongly Agree	[5] Strongly Agree	[5] Strongly Agree	[4] Agree
Female	18-24	Midwest	ColNoDeg	$25,000 - $49,999	3 or more	Cat(s)							Primary caregiver for my pet(s),Primary care seeker for veterinary care	[5] Strongly Agree	[5] Strongly Agree	[4] Agree	[4] Agree	[5] Strongly Agree			Preventative care (e.g., annual examinations, dental care, vaccinations, parasite control),Treatment (e.g., illness, injury, emergency care)			[5] Strongly Agree	[4] Agree	[2] Disagree	[2] Disagree	[2] Disagree	[2] Disagree	[2] Disagree	[4] Agree	[5] Strongly Agree	[1] Strongly Disagree	[3] Neutral	[4] Agree	[2] Disagree	[4] Agree	[4] Agree	[3] Neutral	[4] Agree	[4] Agree	[4] Agree	[2] Disagree	[1] Strongly Disagree	[4] Often	[3] Sometimes	[1] Never	[1] Never	[5] Strongly Agree
Female	18-24	Midwest	ColNoDeg	$25,000 - $49,999	3 or more	Cat(s)							Primary caregiver for my pet(s)	[5] Strongly Agree	[5] Strongly Agree	[4] Agree	[5] Strongly Agree	[5] Strongly Agree	[3] Neutral
Female	35-44	South	ColNoDeg	$25,000 - $49,999	3 or more	Dog(s),Cat(s),Fish							Primary caregiver for my pet(s)	[5] Strongly Agree	[4] Agree	[5] Strongly Agree	[4] Agree	[5] Strongly Agree
Female	35-44	South	ColNoDeg	$25,000 - $49,999	3 or more	Dog(s),Cat(s),Bird(s),Fish							Primary caregiver for my pet(s)	[5] Strongly Agree	[5] Strongly Agree	[5] Strongly Agree	[5] Strongly Agree	[5] Strongly Agree	[5] Strongly Agree
Female	35-44	Midwest	BABSAssocT	$25,000 - $49,999	3 or more	Dog(s),Cat(s),Fish							Primary caregiver for my pet(s)	[5] Strongly Agree	[4] Agree	[5] Strongly Agree	[4] Agree	[5] Strongly Agree	[3] Neutral	None
Female	35-44	Northeast	BABSAssocT	$25,000 - $49,999	3 or more	Dog(s),Cat(s)							Primary caregiver for my pet(s),Primary care seeker for veterinary care	[3] Neutral	[4] Agree	[4] Agree	[5] Strongly Agree	[5] Strongly Agree	[4] Agree	Nothing	Preventative care (e.g., annual examinations, dental care, vaccinations, parasite control),Treatment (e.g., illness, injury, emergency care),Reproductive care (e.g., genetic health testing, breeding, whelping/giving birth)		Yes	[5] Strongly Agree	[5] Strongly Agree	[3] Neutral	[2] Disagree	[1] Strongly Disagree	[2] Disagree	[2] Disagree	[1] Strongly Disagree	[5] Strongly Agree	[5] Strongly Agree	[4] Agree	[4] Agree	[5] Strongly Agree	[4] Agree	[4] Agree	[4] Agree	[4] Agree	[5] Strongly Agree	[5] Strongly Agree	[5] Strongly Agree	[5] Strongly Agree	[5] Always	[4] Often	[4] Often	[3] Sometimes	[4] Agree
Female	45-54	Midwest	ColNoDeg	$25,000 - $49,999	3 or more	Dog(s),Cat(s),Reptile(s)/Amphibian(s)							Primary caregiver for my pet(s)	[5] Strongly Agree	[5] Strongly Agree	[5] Strongly Agree	[5] Strongly Agree	[5] Strongly Agree	[5] Strongly Agree
Female	45-54	Midwest	BABSAssocT	$25,000 - $49,999	3 or more	Dog(s),Reptile(s)/Amphibian(s)							Primary caregiver for my pet(s),Primary care seeker for veterinary care	[5] Strongly Agree	[5] Strongly Agree	[5] Strongly Agree	[5] Strongly Agree	[5] Strongly Agree	[5] Strongly Agree	Na	Preventative care (e.g., annual examinations, dental care, vaccinations, parasite control),Treatment (e.g., illness, injury, emergency care),Reproductive care (e.g., genetic health testing, breeding, whelping/giving birth)		Yes	[3] Neutral	[5] Strongly Agree	[2] Disagree	[2] Disagree	[2] Disagree	[2] Disagree	[2] Disagree	[2] Disagree	[3] Neutral	[1] Strongly Disagree	[4] Agree	[1] Strongly Disagree	[1] Strongly Disagree	[4] Agree	[4] Agree	[4] Agree	[5] Strongly Agree	[4] Agree	[4] Agree	[1] Strongly Disagree	[1] Strongly Disagree	[5] Always	[4] Often	[1] Never	[1] Never	[5] Strongly Agree
Female	45-54	Midwest	ColNoDeg	$25,000 - $49,999	3 or more	Dog(s),Cat(s)							Primary caregiver for my pet(s)	[5] Strongly Agree	[4] Agree	[4] Agree	[4] Agree	[4] Agree	[3] Neutral
Female	45-54	Northeast	BABSAssocT	$100,000 +	3 or more	Dog(s),Rabbit(s)/Guinea Pig(s)/Chinchilla(s)							Primary caregiver for my pet(s),Primary care seeker for veterinary care	[5] Strongly Agree	[5] Strongly Agree	[5] Strongly Agree	[5] Strongly Agree	[5] Strongly Agree			Preventative care (e.g., annual examinations, dental care, vaccinations, parasite control),Treatment (e.g., illness, injury, emergency care)		Yes	[4] Agree	[1] Strongly Disagree	[2] Disagree	[2] Disagree	[4] Agree	[2] Disagree	[2] Disagree	[2] Disagree	[4] Agree	[3] Neutral	[5] Strongly Agree	[3] Neutral	[2] Disagree	[3] Neutral	[3] Neutral	[3] Neutral	[3] Neutral	[3] Neutral	[4] Agree	[2] Disagree	[3] Neutral	[3] Sometimes	[3] Sometimes	[2] Rarely	[2] Rarely	[2] Disagree
Female	35-44	South	ColNoDeg	$100,000 +	3 or more	Dog(s),Cat(s)							Primary caregiver for my pet(s),Primary care seeker for veterinary care	[2] Disagree	[3] Neutral	[3] Neutral	[3] Neutral	[3] Neutral	[3] Neutral		Preventative care (e.g., annual examinations, dental care, vaccinations, parasite control),Treatment (e.g., illness, injury, emergency care),Behavioral consultations		Yes	[1] Strongly Disagree	[1] Strongly Disagree	[2] Disagree	[1] Strongly Disagree	[2] Disagree	[2] Disagree	[2] Disagree	[3] Neutral	[1] Strongly Disagree	[2] Disagree	[2] Disagree	[2] Disagree	[2] Disagree	[1] Strongly Disagree	[1] Strongly Disagree	[1] Strongly Disagree	[1] Strongly Disagree	[1] Strongly Disagree	[1] Strongly Disagree	[2] Disagree	[2] Disagree	[4] Often	[4] Often	[1] Never	[1] Never
Female	35-44	Midwest	GradAdvDeg	$100,000 +	3 or more	Dog(s),Cat(s)							Primary caregiver for my pet(s)	[2] Disagree	[5] Strongly Agree	[3] Neutral	[4] Agree	[4] Agree
Female	35-44	Midwest	BABSAssocT	$100,000 +	3 or more	Cat(s),Other	Guinea pigs						Primary caregiver for my pet(s),Primary care seeker for veterinary care	[5] Strongly Agree	[5] Strongly Agree	[5] Strongly Agree	[4] Agree	[3] Neutral			Preventative care (e.g., annual examinations, dental care, vaccinations, parasite control),Treatment (e.g., illness, injury, emergency care)		Yes	[5] Strongly Agree	[5] Strongly Agree	[2] Disagree	[3] Neutral	[1] Strongly Disagree	[2] Disagree	[2] Disagree	[3] Neutral	[5] Strongly Agree	[3] Neutral	[1] Strongly Disagree	[2] Disagree	[1] Strongly Disagree	[5] Strongly Agree	[5] Strongly Agree	[5] Strongly Agree	[5] Strongly Agree	[5] Strongly Agree	[5] Strongly Agree	[1] Strongly Disagree	[3] Neutral	[5] Always	[1] Never	[1] Never	[1] Never	[4] Agree
Female	35-44	South	BABSAssocT	$100,000 +	3 or more	Dog(s),Cat(s),Bird(s)							Primary caregiver for my pet(s)	[4] Agree	[4] Agree	[3] Neutral	[5] Strongly Agree	[5] Strongly Agree	[3] Neutral	Teeth care
Female	45-54	Northeast	BABSAssocT	$100,000 +	3 or more	Dog(s),Cat(s)							Primary caregiver for my pet(s),Primary care seeker for veterinary care	[4] Agree	[5] Strongly Agree	[5] Strongly Agree	[4] Agree	[5] Strongly Agree	[3] Neutral	None	Preventative care (e.g., annual examinations, dental care, vaccinations, parasite control),Treatment (e.g., illness, injury, emergency care)		Yes	[5] Strongly Agree	[5] Strongly Agree	[3] Neutral	[2] Disagree	[2] Disagree	[2] Disagree	[2] Disagree	[2] Disagree	[5] Strongly Agree	[1] Strongly Disagree	[1] Strongly Disagree	[1] Strongly Disagree	[1] Strongly Disagree	[5] Strongly Agree	[5] Strongly Agree	[5] Strongly Agree	[5] Strongly Agree	[5] Strongly Agree	[5] Strongly Agree	[1] Strongly Disagree	[1] Strongly Disagree	[5] Always	[1] Never	[1] Never	[1] Never	[5] Strongly Agree
Female	35-44	West	ColNoDeg	$100,000 +	3 or more	Dog(s),Cat(s)							Primary caregiver for my pet(s),Primary care seeker for veterinary care	[3] Neutral	[3] Neutral	[3] Neutral	[3] Neutral	[3] Neutral			Preventative care (e.g., annual examinations, dental care, vaccinations, parasite control),Treatment (e.g., illness, injury, emergency care)		Yes	[3] Neutral	[3] Neutral	[3] Neutral	[3] Neutral	[3] Neutral	[3] Neutral	[3] Neutral	[3] Neutral	[3] Neutral	[3] Neutral	[3] Neutral	[3] Neutral	[3] Neutral	[3] Neutral	[3] Neutral	[3] Neutral	[3] Neutral	[3] Neutral	[3] Neutral	[3] Neutral	[3] Neutral	[3] Sometimes	[3] Sometimes	[3] Sometimes	[3] Sometimes	[3] Neutral
Female	45-54	West	BABSAssocT	$100,000 +	3 or more	Cat(s),Bird(s)							Primary caregiver for my pet(s)	[4] Agree	[4] Agree	[4] Agree	[4] Agree	[4] Agree
Female	45-54	Midwest	HSNoCol	$100,000 +	3 or more	Dog(s),Cat(s),Small Rodent(s),Reptile(s)/Amphibian(s),Bird(s)							Primary caregiver for my pet(s)	[4] Agree	[4] Agree		[4] Agree	[4] Agree	[3] Neutral
Female	18-24	Northeast	ColNoDeg	$100,000 +	3 or more	Cat(s),Fish							Primary caregiver for my pet(s),Primary care seeker for veterinary care	[5] Strongly Agree	[4] Agree	[5] Strongly Agree	[5] Strongly Agree	[4] Agree			Preventative care (e.g., annual examinations, dental care, vaccinations, parasite control),Treatment (e.g., illness, injury, emergency care)			[4] Agree	[3] Neutral	[4] Agree	[2] Disagree	[2] Disagree	[2] Disagree	[3] Neutral	[3] Neutral	[4] Agree	[3] Neutral	[3] Neutral	[3] Neutral	[2] Disagree	[4] Agree	[5] Strongly Agree	[4] Agree	[4] Agree	[4] Agree	[4] Agree	[2] Disagree	[3] Neutral	[4] Often	[2] Rarely	[2] Rarely	[2] Rarely	[4] Agree
Female	35-44	Midwest	NoHSGrad	$100,000 +	3 or more	Dog(s),Cat(s)							Primary caregiver for my pet(s)	[3] Neutral	[3] Neutral	[3] Neutral	[3] Neutral	[3] Neutral
Female	45-54	West	GradAdvDeg	$100,000 +	3 or more	Dog(s),Cat(s),Fish,Other	snails						Primary caregiver for my pet(s)	[5] Strongly Agree	[5] Strongly Agree	[5] Strongly Agree	[5] Strongly Agree	[5] Strongly Agree	[3] Neutral
Female	45-54	Northeast	GradAdvDeg	$100,000 +	3 or more	Dog(s),Fish							Primary caregiver for my pet(s),Primary care seeker for veterinary care	[5] Strongly Agree	[5] Strongly Agree	[5] Strongly Agree	[5] Strongly Agree	[5] Strongly Agree			Preventative care (e.g., annual examinations, dental care, vaccinations, parasite control),Treatment (e.g., illness, injury, emergency care),Behavioral consultations			[5] Strongly Agree	[5] Strongly Agree	[2] Disagree	[1] Strongly Disagree	[1] Strongly Disagree	[1] Strongly Disagree	[1] Strongly Disagree	[1] Strongly Disagree	[5] Strongly Agree	[1] Strongly Disagree	[1] Strongly Disagree	[4] Agree	[1] Strongly Disagree	[5] Strongly Agree	[5] Strongly Agree	[5] Strongly Agree	[5] Strongly Agree	[5] Strongly Agree	[5] Strongly Agree	[1] Strongly Disagree	[1] Strongly Disagree	[5] Always	[1] Never	[1] Never	[1] Never
Female	45-54	South	ColNoDeg	$100,000 +	3 or more	Dog(s),Cat(s),Bird(s)							Primary caregiver for my pet(s)	[3] Neutral	[5] Strongly Agree	[3] Neutral	[3] Neutral	[3] Neutral
Female	45-54	South	HSNoCol	$100,000 +	3 or more	Dog(s),Cat(s),Fish							Primary caregiver for my pet(s)	[5] Strongly Agree	[5] Strongly Agree	[5] Strongly Agree	[5] Strongly Agree	[5] Strongly Agree	[3] Neutral
Female	55-64	West	HSNoCol	$100,000 +	3 or more	Dog(s),Cat(s)							Primary caregiver for my pet(s)	[1] Strongly Disagree	[2] Disagree	[5] Strongly Agree	[5] Strongly Agree	[5] Strongly Agree	[1] Strongly Disagree	None
Female	55-64	Midwest	ColNoDeg	$100,000 +	3 or more	Dog(s)							Primary caregiver for my pet(s),Primary care seeker for veterinary care	[3] Neutral	[3] Neutral	[3] Neutral	[3] Neutral	[3] Neutral			Preventative care (e.g., annual examinations, dental care, vaccinations, parasite control),Treatment (e.g., illness, injury, emergency care)			[3] Neutral	[4] Agree	[3] Neutral	[2] Disagree	[4] Agree	[2] Disagree	[2] Disagree	[3] Neutral	[3] Neutral	[1] Strongly Disagree	[1] Strongly Disagree	[1] Strongly Disagree	[2] Disagree	[4] Agree	[4] Agree	[3] Neutral	[4] Agree	[3] Neutral	[4] Agree	[1] Strongly Disagree	[1] Strongly Disagree	[4] Often	[4] Often	[2] Rarely	[1] Never	[3] Neutral
Female	55-64	South	ColNoDeg	$100,000 +	3 or more	Dog(s),Bird(s),Fish							Primary caregiver for my pet(s),Primary care seeker for veterinary care	[4] Agree	[4] Agree	[4] Agree	[4] Agree	[4] Agree			Preventative care (e.g., annual examinations, dental care, vaccinations, parasite control),Treatment (e.g., illness, injury, emergency care)		Yes	[4] Agree	[4] Agree	[2] Disagree	[4] Agree	[2] Disagree	[2] Disagree	[2] Disagree	[2] Disagree	[4] Agree	[2] Disagree	[2] Disagree	[4] Agree	[2] Disagree	[4] Agree	[4] Agree	[4] Agree	[4] Agree	[4] Agree	[4] Agree	[2] Disagree	[2] Disagree	[4] Often	[4] Often	[1] Never	[1] Never	[4] Agree
Female	55-64	Northeast	GradAdvDeg	$100,000 +	3 or more	Dog(s),Cat(s)							Primary caregiver for my pet(s)	[4] Agree	[4] Agree	[4] Agree	[4] Agree	[3] Neutral	[3] Neutral
Female	55-64	West	HSNoCol	$100,000 +	3 or more	Dog(s),Cat(s)							Primary caregiver for my pet(s)	[4] Agree	[4] Agree	[3] Neutral	[4] Agree	[5] Strongly Agree	[3] Neutral
Female	55-64	Northeast	HSNoCol	$100,000 +	3 or more	Cat(s)							Primary caregiver for my pet(s),Primary care seeker for veterinary care	[3] Neutral	[3] Neutral	[4] Agree	[3] Neutral	[3] Neutral	[3] Neutral		Preventative care (e.g., annual examinations, dental care, vaccinations, parasite control),Treatment (e.g., illness, injury, emergency care)			[5] Strongly Agree	[4] Agree	[3] Neutral	[4] Agree	[3] Neutral	[2] Disagree	[2] Disagree	[3] Neutral	[5] Strongly Agree	[1] Strongly Disagree	[2] Disagree	[3] Neutral	[1] Strongly Disagree	[4] Agree	[4] Agree	[4] Agree	[3] Neutral	[4] Agree	[4] Agree	[2] Disagree	[1] Strongly Disagree	[4] Often	[2] Rarely	[2] Rarely	[1] Never	[5] Strongly Agree
Female	55-64	Northeast	BABSAssocT	$100,000 +	3 or more	Dog(s),Cat(s)							Primary caregiver for my pet(s)	[5] Strongly Agree	[5] Strongly Agree	[5] Strongly Agree	[5] Strongly Agree	[3] Neutral	[3] Neutral
Female	18-24	South	HSNoCol	0 - $24,999	3 or more	Dog(s),Cat(s),Other	Duck						Primary caregiver for my pet(s)	[4] Agree	[4] Agree	[3] Neutral	[4] Agree	[4] Agree	[3] Neutral
Female	45-54	South	ColNoDeg	0 - $24,999	3 or more	Dog(s)							Neither	[4] Agree	[3] Neutral	[1] Strongly Disagree	[4] Agree	[4] Agree	[4] Agree
Female	25-34	Midwest	BABSAssocT	$75,000 - $99,999	3 or more	Dog(s),Cat(s)							Primary caregiver for my pet(s)	[4] Agree	[4] Agree	[5] Strongly Agree	[5] Strongly Agree	[5] Strongly Agree	[1] Strongly Disagree	N
Female	25-34	West	HSNoCol	$25,000 - $49,999	3 or more	Dog(s),Rabbit(s)/Guinea Pig(s)/Chinchilla(s),Bird(s)							Primary caregiver for my pet(s)	[4] Agree	[3] Neutral	[4] Agree	[4] Agree	[4] Agree	[4] Agree
Female	35-44	West	HSNoCol	$25,000 - $49,999	3 or more	Dog(s),Cat(s)							Primary caregiver for my pet(s)	[4] Agree	[3] Neutral	[3] Neutral	[4] Agree	[5] Strongly Agree	[4] Agree	understandable
Female	35-44	Midwest	BABSAssocT	$100,000 +	3 or more	Dog(s),Cat(s)							Primary caregiver for my pet(s)	[4] Agree	[5] Strongly Agree	[4] Agree	[4] Agree	[4] Agree
Female	18-24	West	BABSAssocT	$50,000 - $74,999	3 or more	Dog(s),Cat(s),Rabbit(s)/Guinea Pig(s)/Chinchilla(s)							Primary caregiver for my pet(s),Primary care seeker for veterinary care	[3] Neutral	[4] Agree	[4] Agree	[4] Agree	[2] Disagree	[3] Neutral	Srg	Preventative care (e.g., annual examinations, dental care, vaccinations, parasite control),Treatment (e.g., illness, injury, emergency care),Reproductive care (e.g., genetic health testing, breeding, whelping/giving birth)		No	[1] Strongly Disagree	[4] Agree	[5] Strongly Agree	[5] Strongly Agree	[3] Neutral	[3] Neutral	[3] Neutral	[3] Neutral	[1] Strongly Disagree	[4] Agree	[4] Agree	[3] Neutral	[5] Strongly Agree	[1] Strongly Disagree	[2] Disagree	[4] Agree	[2] Disagree	[3] Neutral	[5] Strongly Agree	[5] Strongly Agree	[4] Agree	[2] Rarely	[2] Rarely	[5] Always	[5] Always	[3] Neutral
Female	65 +	Midwest	BABSAssocT	0 - $24,999	2	Cat(s)							Primary caregiver for my pet(s),Primary care seeker for veterinary care	[5] Strongly Agree	[5] Strongly Agree	[4] Agree	[5] Strongly Agree	[3] Neutral	[3] Neutral		Preventative care (e.g., annual examinations, dental care, vaccinations, parasite control),Treatment (e.g., illness, injury, emergency care)			[5] Strongly Agree	[5] Strongly Agree	[2] Disagree	[3] Neutral	[2] Disagree	[3] Neutral	[2] Disagree	[2] Disagree	[5] Strongly Agree	[1] Strongly Disagree	[1] Strongly Disagree	[2] Disagree	[2] Disagree	[4] Agree	[4] Agree	[3] Neutral	[4] Agree	[4] Agree	[5] Strongly Agree	[1] Strongly Disagree	[1] Strongly Disagree	[4] Often	[1] Never	[1] Never	[1] Never	[4] Agree
Female	25-34	Midwest	BABSAssocT	0 - $24,999	2	Dog(s)							Primary caregiver for my pet(s)	[5] Strongly Agree	[4] Agree	[5] Strongly Agree	[4] Agree	[3] Neutral	[4] Agree
Female	45-54	West	HSNoCol	0 - $24,999	2	Dog(s),Cat(s)							Primary caregiver for my pet(s),Primary care seeker for veterinary care	[3] Neutral	[3] Neutral	[3] Neutral	[3] Neutral	[3] Neutral	[3] Neutral		Preventative care (e.g., annual examinations, dental care, vaccinations, parasite control),Treatment (e.g., illness, injury, emergency care)			[3] Neutral	[5] Strongly Agree	[3] Neutral	[2] Disagree	[2] Disagree	[2] Disagree	[2] Disagree	[3] Neutral	[3] Neutral	[1] Strongly Disagree	[1] Strongly Disagree	[2] Disagree	[1] Strongly Disagree	[5] Strongly Agree	[5] Strongly Agree	[3] Neutral	[5] Strongly Agree	[5] Strongly Agree	[4] Agree	[3] Neutral	[1] Strongly Disagree	[5] Always	[1] Never	[1] Never	[1] Never	[3] Neutral
Female	18-24	Midwest	BABSAssocT	0 - $24,999	2	Dog(s),Cat(s)							Primary caregiver for my pet(s)	[4] Agree	[4] Agree	[5] Strongly Agree	[5] Strongly Agree	[4] Agree	[3] Neutral
Female	25-34	South	HSNoCol	0 - $24,999	2	Dog(s),Cat(s)							Primary caregiver for my pet(s)	[3] Neutral	[3] Neutral	[3] Neutral	[2] Disagree	[1] Strongly Disagree	[4] Agree
Female	55-64	Midwest	HSNoCol	0 - $24,999	2	Dog(s)							Primary caregiver for my pet(s)	[4] Agree	[4] Agree	[4] Agree	[4] Agree	[4] Agree	[3] Neutral
Female	25-34	Midwest	BABSAssocT	0 - $24,999	2	Cat(s)							Primary caregiver for my pet(s)	[4] Agree	[5] Strongly Agree	[5] Strongly Agree	[5] Strongly Agree	[4] Agree	[3] Neutral	Good
Female	25-34	South	NoHSGrad	0 - $24,999	2	Cat(s)							Primary caregiver for my pet(s)	[5] Strongly Agree	[5] Strongly Agree	[5] Strongly Agree	[5] Strongly Agree	[5] Strongly Agree	[3] Neutral
Female	25-34	South	ColNoDeg	0 - $24,999	2	Dog(s),Cat(s)							Primary caregiver for my pet(s)	[5] Strongly Agree	[3] Neutral	[4] Agree	[3] Neutral	[3] Neutral	[3] Neutral
Female	35-44	South	HSNoCol	0 - $24,999	2	Dog(s)							Primary caregiver for my pet(s)	[4] Agree	[4] Agree	[4] Agree	[4] Agree	[4] Agree
Female	45-54	Northeast	ColNoDeg	0 - $24,999	2	Cat(s)							Primary caregiver for my pet(s)	[5] Strongly Agree	[4] Agree	[5] Strongly Agree	[5] Strongly Agree	[4] Agree	[3] Neutral	None
Female	35-44	South	ColNoDeg	0 - $24,999	2	Dog(s)							Primary caregiver for my pet(s)	[3] Neutral	[3] Neutral	[5] Strongly Agree	[5] Strongly Agree	[4] Agree	[5] Strongly Agree
Female	45-54	Midwest	HSNoCol	0 - $24,999	2	Cat(s)							Primary caregiver for my pet(s)	[3] Neutral	[3] Neutral	[3] Neutral	[3] Neutral	[3] Neutral	[3] Neutral
Female	55-64	Midwest	ColNoDeg	0 - $24,999	2	Cat(s)							Primary caregiver for my pet(s),Primary care seeker for veterinary care	[1] Strongly Disagree	[3] Neutral	[5] Strongly Agree	[4] Agree	[3] Neutral	[5] Strongly Agree	Available option	Preventative care (e.g., annual examinations, dental care, vaccinations, parasite control),Treatment (e.g., illness, injury, emergency care),Reproductive care (e.g., genetic health testing, breeding, whelping/giving birth),Behavioral consultations,Other	Anyway I can care for the pet.		[2] Disagree	[4] Agree	[4] Agree	[3] Neutral	[1] Strongly Disagree	[3] Neutral	[3] Neutral	[3] Neutral	[2] Disagree	[2] Disagree	[3] Neutral	[3] Neutral	[2] Disagree	[4] Agree	[4] Agree	[4] Agree	[4] Agree	[4] Agree	[4] Agree	[2] Disagree	[2] Disagree	[5] Always	[1] Never	[2] Rarely	[1] Never	[4] Agree
Female	45-54	South	ColNoDeg	0 - $24,999	2	Dog(s)							Primary caregiver for my pet(s)	[1] Strongly Disagree	[5] Strongly Agree	[4] Agree	[1] Strongly Disagree	[2] Disagree	[5] Strongly Agree
Female	55-64	Northeast	HSNoCol	0 - $24,999	2	Dog(s),Cat(s)							Primary caregiver for my pet(s)	[1] Strongly Disagree	[1] Strongly Disagree	[1] Strongly Disagree	[1] Strongly Disagree	[1] Strongly Disagree	[1] Strongly Disagree
Female	35-44	Northeast	BABSAssocT	$75,000 - $99,999	2	Dog(s),Cat(s)							Primary caregiver for my pet(s)	[5] Strongly Agree	[5] Strongly Agree	[4] Agree	[4] Agree	[5] Strongly Agree
Female	35-44	West	BABSAssocT	$75,000 - $99,999	2	Dog(s),Cat(s)							Primary caregiver for my pet(s)	[5] Strongly Agree	[4] Agree	[4] Agree	[4] Agree	[4] Agree
Female	35-44	South	ColNoDeg	$75,000 - $99,999	2	Dog(s),Cat(s)							Primary caregiver for my pet(s)	[2] Disagree	[4] Agree	[4] Agree	[4] Agree	[3] Neutral	[3] Neutral
Female	35-44	South	HSNoCol	$75,000 - $99,999	2	Dog(s),Cat(s)							Primary caregiver for my pet(s)	[4] Agree	[4] Agree	[4] Agree	[5] Strongly Agree
Female	35-44	South	BABSAssocT	$75,000 - $99,999	2	Dog(s)							Primary caregiver for my pet(s)	[4] Agree	[4] Agree	[5] Strongly Agree	[5] Strongly Agree	[4] Agree	[5] Strongly Agree
Female	35-44	Northeast	BABSAssocT	$75,000 - $99,999	2	Dog(s),Cat(s)							Primary caregiver for my pet(s),Primary care seeker for veterinary care	[5] Strongly Agree	[4] Agree	[4] Agree	[5] Strongly Agree	[4] Agree			Preventative care (e.g., annual examinations, dental care, vaccinations, parasite control),Treatment (e.g., illness, injury, emergency care)		Yes	[4] Agree	[4] Agree	[4] Agree	[2] Disagree	[2] Disagree	[2] Disagree	[4] Agree	[4] Agree	[4] Agree	[1] Strongly Disagree	[2] Disagree	[4] Agree	[1] Strongly Disagree	[4] Agree	[4] Agree	[5] Strongly Agree	[4] Agree	[4] Agree	[5] Strongly Agree	[2] Disagree	[1] Strongly Disagree	[4] Often	[4] Often	[1] Never	[1] Never
Female	18-24	South	NoHSGrad	$75,000 - $99,999	2	Dog(s)							Primary caregiver for my pet(s)	[4] Agree	[4] Agree	[4] Agree	[4] Agree	[4] Agree	[4] Agree
Female	25-34	Northeast	BABSAssocT	$75,000 - $99,999	2	Dog(s),Cat(s)							Primary caregiver for my pet(s),Primary care seeker for veterinary care	[4] Agree	[4] Agree	[4] Agree	[4] Agree	[4] Agree	[4] Agree		Preventative care (e.g., annual examinations, dental care, vaccinations, parasite control),Treatment (e.g., illness, injury, emergency care)		Yes	[4] Agree	[4] Agree	[4] Agree	[4] Agree	[4] Agree	[4] Agree	[4] Agree	[4] Agree	[4] Agree	[4] Agree	[4] Agree	[4] Agree	[4] Agree	[4] Agree	[4] Agree	[4] Agree	[4] Agree	[4] Agree	[4] Agree	[4] Agree	[4] Agree	[4] Often	[4] Often	[4] Often	[3] Sometimes	[4] Agree
Female	35-44	South	GradAdvDeg	$75,000 - $99,999	2	Dog(s),Cat(s)							Primary caregiver for my pet(s),Primary care seeker for veterinary care	[5] Strongly Agree	[4] Agree	[4] Agree	[5] Strongly Agree	[3] Neutral	[4] Agree		Preventative care (e.g., annual examinations, dental care, vaccinations, parasite control),Treatment (e.g., illness, injury, emergency care),Behavioral consultations		Yes	[4] Agree	[4] Agree	[5] Strongly Agree	[3] Neutral	[4] Agree	[2] Disagree	[5] Strongly Agree	[4] Agree	[4] Agree	[5] Strongly Agree	[4] Agree	[5] Strongly Agree	[3] Neutral	[4] Agree	[4] Agree	[4] Agree	[4] Agree	[3] Neutral	[2] Disagree	[4] Agree	[5] Strongly Agree	[3] Sometimes	[4] Often	[2] Rarely	[1] Never	[5] Strongly Agree
Female	55-64	South	BABSAssocT	$75,000 - $99,999	2	Dog(s)							Primary caregiver for my pet(s)	[4] Agree	[3] Neutral	[4] Agree	[4] Agree	[3] Neutral	[3] Neutral
Female	55-64	Midwest	BABSAssocT	$75,000 - $99,999	2	Dog(s)							Primary caregiver for my pet(s)	[5] Strongly Agree	[5] Strongly Agree	[5] Strongly Agree	[5] Strongly Agree	[3] Neutral
Female	45-54	South	ColNoDeg	$75,000 - $99,999	2	Dog(s),Cat(s)							Neither	[5] Strongly Agree	[5] Strongly Agree	[5] Strongly Agree	[5] Strongly Agree	[5] Strongly Agree	[3] Neutral
Female	35-44	South	HSNoCol	$75,000 - $99,999	2	Dog(s),Cat(s)							Primary caregiver for my pet(s)	[1] Strongly Disagree	[1] Strongly Disagree	[1] Strongly Disagree	[1] Strongly Disagree	[1] Strongly Disagree	[1] Strongly Disagree
Female	35-44	South	HSNoCol	$75,000 - $99,999	2	Dog(s),Cat(s)							Primary caregiver for my pet(s)	[5] Strongly Agree	[5] Strongly Agree	[5] Strongly Agree	[4] Agree	[4] Agree	[3] Neutral
Female	18-24	Northeast	BABSAssocT	$75,000 - $99,999	2	Cat(s)							Primary caregiver for my pet(s)	[5] Strongly Agree	[5] Strongly Agree	[5] Strongly Agree	[5] Strongly Agree	[5] Strongly Agree	[5] Strongly Agree
Female	25-34	Northeast	GradAdvDeg	$75,000 - $99,999	2	Dog(s),Cat(s),Fish							Primary caregiver for my pet(s),Primary care seeker for veterinary care	[5] Strongly Agree	[4] Agree	[4] Agree	[5] Strongly Agree	[5] Strongly Agree	[1] Strongly Disagree	llo	Preventative care (e.g., annual examinations, dental care, vaccinations, parasite control),Treatment (e.g., illness, injury, emergency care),Reproductive care (e.g., genetic health testing, breeding, whelping/giving birth),Behavioral consultations,Other	llo	Yes	[5] Strongly Agree	[5] Strongly Agree	[4] Agree	[4] Agree	[4] Agree	[3] Neutral	[5] Strongly Agree	[5] Strongly Agree	[5] Strongly Agree	[3] Neutral	[5] Strongly Agree	[4] Agree	[5] Strongly Agree	[4] Agree	[4] Agree	[5] Strongly Agree	[4] Agree	[4] Agree	[4] Agree	[3] Neutral	[3] Neutral	[5] Always	[4] Often	[3] Sometimes	[3] Sometimes	[3] Neutral
Female	18-24	Midwest	ColNoDeg	$75,000 - $99,999	2	Dog(s),Cat(s)							Neither	[5] Strongly Agree	[5] Strongly Agree	[5] Strongly Agree	[5] Strongly Agree	[4] Agree
Female	25-34	West	BABSAssocT	$75,000 - $99,999	2	Dog(s),Cat(s)							Primary caregiver for my pet(s)	[4] Agree	[4] Agree	[4] Agree	[3] Neutral	[3] Neutral
Female	45-54	Northeast	NoHSGrad	$75,000 - $99,999	2	Dog(s),Cat(s)							Primary caregiver for my pet(s)	[5] Strongly Agree	[5] Strongly Agree	[5] Strongly Agree	[5] Strongly Agree	[2] Disagree	[5] Strongly Agree
Female	35-44	West	BABSAssocT	$75,000 - $99,999	2	Dog(s),Cat(s)							Primary caregiver for my pet(s)	[4] Agree	[4] Agree	[3] Neutral	[5] Strongly Agree	[4] Agree	[4] Agree
Female	35-44	South	GradAdvDeg	$75,000 - $99,999	2	Dog(s),Cat(s)							Primary caregiver for my pet(s),Primary care seeker for veterinary care	[5] Strongly Agree	[5] Strongly Agree	[5] Strongly Agree	[5] Strongly Agree	[5] Strongly Agree			Preventative care (e.g., annual examinations, dental care, vaccinations, parasite control),Treatment (e.g., illness, injury, emergency care),Reproductive care (e.g., genetic health testing, breeding, whelping/giving birth),Behavioral consultations		Yes	[5] Strongly Agree	[5] Strongly Agree	[5] Strongly Agree	[5] Strongly Agree	[5] Strongly Agree	[5] Strongly Agree	[4] Agree	[5] Strongly Agree	[5] Strongly Agree	[5] Strongly Agree	[4] Agree	[5] Strongly Agree	[1] Strongly Disagree	[5] Strongly Agree	[5] Strongly Agree	[5] Strongly Agree	[5] Strongly Agree	[5] Strongly Agree	[5] Strongly Agree	[1] Strongly Disagree	[5] Strongly Agree	[5] Always	[5] Always	[1] Never	[5] Always	[5] Strongly Agree
Female	45-54	West	GradAdvDeg	$75,000 - $99,999	2	Dog(s),Cat(s)							Primary caregiver for my pet(s),Primary care seeker for veterinary care	[5] Strongly Agree	[5] Strongly Agree	[5] Strongly Agree	[4] Agree	[5] Strongly Agree			Preventative care (e.g., annual examinations, dental care, vaccinations, parasite control),Treatment (e.g., illness, injury, emergency care),Reproductive care (e.g., genetic health testing, breeding, whelping/giving birth),Behavioral consultations		Yes	[5] Strongly Agree	[4] Agree	[5] Strongly Agree	[5] Strongly Agree	[5] Strongly Agree	[4] Agree	[2] Disagree	[5] Strongly Agree	[5] Strongly Agree	[5] Strongly Agree	[5] Strongly Agree	[5] Strongly Agree	[1] Strongly Disagree	[4] Agree	[5] Strongly Agree	[4] Agree	[5] Strongly Agree	[5] Strongly Agree	[5] Strongly Agree	[1] Strongly Disagree	[5] Strongly Agree	[5] Always	[4] Often	[1] Never	[1] Never	[5] Strongly Agree
Female	35-44	South	BABSAssocT	$75,000 - $99,999	2	Dog(s),Cat(s)							Primary caregiver for my pet(s),Primary care seeker for veterinary care	[4] Agree	[5] Strongly Agree	[5] Strongly Agree	[5] Strongly Agree	[4] Agree	[5] Strongly Agree		Preventative care (e.g., annual examinations, dental care, vaccinations, parasite control),Treatment (e.g., illness, injury, emergency care),Reproductive care (e.g., genetic health testing, breeding, whelping/giving birth)		Yes	[5] Strongly Agree	[4] Agree	[4] Agree	[5] Strongly Agree	[5] Strongly Agree	[5] Strongly Agree	[4] Agree	[5] Strongly Agree	[5] Strongly Agree	[5] Strongly Agree	[5] Strongly Agree	[4] Agree	[4] Agree	[5] Strongly Agree	[4] Agree	[5] Strongly Agree	[4] Agree	[4] Agree	[4] Agree	[4] Agree	[5] Strongly Agree	[4] Often	[4] Often	[4] Often	[5] Always	[5] Strongly Agree
Female	35-44	Northeast	ColNoDeg	$75,000 - $99,999	2	Cat(s)							Primary caregiver for my pet(s)	[5] Strongly Agree	[5] Strongly Agree	[5] Strongly Agree	[4] Agree	[5] Strongly Agree
Female	35-44	Midwest	BABSAssocT	$75,000 - $99,999	2	Dog(s),Cat(s)							Primary caregiver for my pet(s)	[5] Strongly Agree	[5] Strongly Agree	[5] Strongly Agree	[4] Agree	[5] Strongly Agree
Female	35-44	Northeast	BABSAssocT	$75,000 - $99,999	2	Dog(s),Cat(s)							Primary caregiver for my pet(s)	[4] Agree	[3] Neutral	[4] Agree	[3] Neutral	[5] Strongly Agree	[3] Neutral	Happy
Female	35-44	Northeast	BABSAssocT	$75,000 - $99,999	2	Rabbit(s)/Guinea Pig(s)/Chinchilla(s)							Primary caregiver for my pet(s)	[5] Strongly Agree	[5] Strongly Agree	[5] Strongly Agree	[5] Strongly Agree	[5] Strongly Agree
Female	45-54	Midwest	BABSAssocT	$75,000 - $99,999	2	Dog(s)							Primary caregiver for my pet(s),Primary care seeker for veterinary care	[4] Agree	[4] Agree	[4] Agree	[4] Agree	[3] Neutral			Preventative care (e.g., annual examinations, dental care, vaccinations, parasite control),Treatment (e.g., illness, injury, emergency care)			[4] Agree	[4] Agree	[1] Strongly Disagree	[3] Neutral	[2] Disagree	[2] Disagree	[2] Disagree	[2] Disagree	[4] Agree	[4] Agree	[3] Neutral	[3] Neutral	[2] Disagree	[3] Neutral	[4] Agree	[3] Neutral	[3] Neutral	[3] Neutral	[2] Disagree	[3] Neutral	[4] Agree	[2] Rarely	[2] Rarely	[2] Rarely	[4] Often	[3] Neutral
Female	45-54	West	ColNoDeg	$50,000 - $74,999	2	Dog(s),Cat(s)							Primary caregiver for my pet(s)	[4] Agree	[4] Agree	[3] Neutral	[4] Agree	[3] Neutral	[3] Neutral
Female	35-44	West	BABSAssocT	$50,000 - $74,999	2	Dog(s),Cat(s)							Primary caregiver for my pet(s)	[5] Strongly Agree	[4] Agree	[4] Agree	[5] Strongly Agree	[4] Agree	[5] Strongly Agree	Na
Female	35-44	South	BABSAssocT	$50,000 - $74,999	2	Dog(s),Cat(s)							Primary caregiver for my pet(s)	[4] Agree	[3] Neutral	[4] Agree	[4] Agree	[4] Agree
Female	65 +	Midwest	ColNoDeg	$50,000 - $74,999	2	Dog(s),Cat(s)							Primary care seeker for veterinary care	[4] Agree	[5] Strongly Agree	[4] Agree	[4] Agree	[5] Strongly Agree			Preventative care (e.g., annual examinations, dental care, vaccinations, parasite control),Treatment (e.g., illness, injury, emergency care)		Yes	[5] Strongly Agree	[4] Agree	[3] Neutral	[3] Neutral	[1] Strongly Disagree	[1] Strongly Disagree	[2] Disagree	[1] Strongly Disagree	[5] Strongly Agree	[1] Strongly Disagree	[1] Strongly Disagree	[1] Strongly Disagree	[1] Strongly Disagree	[5] Strongly Agree	[5] Strongly Agree	[5] Strongly Agree	[4] Agree	[5] Strongly Agree	[5] Strongly Agree	[1] Strongly Disagree	[1] Strongly Disagree	[5] Always	[4] Often	[4] Often	[1] Never	[3] Neutral
Female	65 +	Northeast	ColNoDeg	$50,000 - $74,999	2	Cat(s),Fish							Primary caregiver for my pet(s)	[5] Strongly Agree	[5] Strongly Agree	[5] Strongly Agree	[5] Strongly Agree	[5] Strongly Agree
Female	18-24	Midwest	ColNoDeg	$50,000 - $74,999	2	Cat(s)							Primary care seeker for veterinary care,Neither	[5] Strongly Agree	[4] Agree	[1] Strongly Disagree	[5] Strongly Agree	[1] Strongly Disagree			Preventative care (e.g., annual examinations, dental care, vaccinations, parasite control),Treatment (e.g., illness, injury, emergency care)		Yes	[5] Strongly Agree	[5] Strongly Agree	[2] Disagree	[5] Strongly Agree	[2] Disagree	[2] Disagree	[2] Disagree	[2] Disagree	[5] Strongly Agree	[2] Disagree	[4] Agree	[2] Disagree	[1] Strongly Disagree	[2] Disagree	[4] Agree	[4] Agree	[4] Agree	[4] Agree	[4] Agree	[2] Disagree	[2] Disagree	[2] Rarely	[2] Rarely	[3] Sometimes	[3] Sometimes	[3] Neutral
Female	65 +	West	ColNoDeg	$50,000 - $74,999	2	Dog(s)							Primary caregiver for my pet(s),Primary care seeker for veterinary care	[5] Strongly Agree	[5] Strongly Agree	[5] Strongly Agree	[5] Strongly Agree	[5] Strongly Agree	[3] Neutral		Preventative care (e.g., annual examinations, dental care, vaccinations, parasite control),Treatment (e.g., illness, injury, emergency care)		Yes	[5] Strongly Agree	[2] Disagree	[2] Disagree	[2] Disagree	[2] Disagree	[1] Strongly Disagree	[2] Disagree	[2] Disagree	[5] Strongly Agree	[1] Strongly Disagree	[1] Strongly Disagree	[1] Strongly Disagree	[1] Strongly Disagree	[5] Strongly Agree	[5] Strongly Agree	[3] Neutral	[5] Strongly Agree	[5] Strongly Agree	[5] Strongly Agree	[1] Strongly Disagree	[1] Strongly Disagree	[5] Always	[5] Always	[1] Never	[1] Never
Female	18-24	West	BABSAssocT	$50,000 - $74,999	2	Dog(s)							Primary caregiver for my pet(s),Primary care seeker for veterinary care	[5] Strongly Agree	[4] Agree	[5] Strongly Agree	[4] Agree	[5] Strongly Agree			Preventative care (e.g., annual examinations, dental care, vaccinations, parasite control),Treatment (e.g., illness, injury, emergency care),Reproductive care (e.g., genetic health testing, breeding, whelping/giving birth)			[4] Agree	[4] Agree	[2] Disagree	[3] Neutral	[4] Agree	[2] Disagree	[2] Disagree	[4] Agree	[4] Agree	[2] Disagree	[3] Neutral	[4] Agree	[2] Disagree	[4] Agree	[4] Agree	[4] Agree	[4] Agree	[4] Agree	[4] Agree	[2] Disagree	[2] Disagree	[4] Often	[2] Rarely	[2] Rarely	[4] Often	[4] Agree
Female	65 +	South	BABSAssocT	$50,000 - $74,999	2	Cat(s)							Primary caregiver for my pet(s)	[2] Disagree	[4] Agree	[3] Neutral	[4] Agree	[3] Neutral
Female	55-64	Midwest	HSNoCol	$50,000 - $74,999	2	Dog(s)							Primary caregiver for my pet(s),Primary care seeker for veterinary care	[5] Strongly Agree	[5] Strongly Agree	[5] Strongly Agree	[5] Strongly Agree	[5] Strongly Agree			Preventative care (e.g., annual examinations, dental care, vaccinations, parasite control),Treatment (e.g., illness, injury, emergency care)		Yes	[5] Strongly Agree	[5] Strongly Agree	[2] Disagree	[2] Disagree	[1] Strongly Disagree	[2] Disagree	[2] Disagree	[2] Disagree	[5] Strongly Agree	[3] Neutral	[2] Disagree	[4] Agree	[1] Strongly Disagree	[5] Strongly Agree	[2] Disagree	[3] Neutral	[5] Strongly Agree	[5] Strongly Agree	[5] Strongly Agree	[1] Strongly Disagree	[3] Neutral	[5] Always	[1] Never	[1] Never	[1] Never	[5] Strongly Agree
Female	55-64	Northeast	BABSAssocT	$50,000 - $74,999	2	Cat(s)							Neither	[3] Neutral	[2] Disagree	[3] Neutral	[2] Disagree	[4] Agree	[4] Agree
Female	25-34	Midwest	HSNoCol	$50,000 - $74,999	2	Dog(s),Cat(s)							Primary caregiver for my pet(s),Primary care seeker for veterinary care	[4] Agree	[2] Disagree	[3] Neutral	[3] Neutral	[4] Agree	[3] Neutral		Preventative care (e.g., annual examinations, dental care, vaccinations, parasite control),Treatment (e.g., illness, injury, emergency care),Reproductive care (e.g., genetic health testing, breeding, whelping/giving birth)		Yes	[4] Agree	[3] Neutral	[3] Neutral	[4] Agree	[3] Neutral	[3] Neutral	[4] Agree	[3] Neutral	[4] Agree	[4] Agree	[4] Agree	[3] Neutral	[4] Agree	[3] Neutral	[3] Neutral	[3] Neutral	[4] Agree	[3] Neutral	[4] Agree	[3] Neutral	[4] Agree	[4] Often	[3] Sometimes	[4] Often	[3] Sometimes	[2] Disagree
Female	35-44	Midwest	BABSAssocT	$50,000 - $74,999	2	Dog(s),Cat(s)							Primary caregiver for my pet(s)	[4] Agree	[5] Strongly Agree	[5] Strongly Agree	[4] Agree	[4] Agree	[4] Agree
Female	55-64	Northeast	BABSAssocT	$50,000 - $74,999	2	Dog(s)							Primary caregiver for my pet(s)	[5] Strongly Agree	[4] Agree	[4] Agree	[4] Agree	[5] Strongly Agree
Female	45-54	Midwest	ColNoDeg	$50,000 - $74,999	2	Rabbit(s)/Guinea Pig(s)/Chinchilla(s)							Primary caregiver for my pet(s)	[4] Agree	[4] Agree	[4] Agree	[4] Agree	[4] Agree
Female	55-64	Midwest	ColNoDeg	$50,000 - $74,999	2	Dog(s)							Primary caregiver for my pet(s),Primary care seeker for veterinary care	[5] Strongly Agree	[4] Agree	[5] Strongly Agree	[4] Agree	[4] Agree	[5] Strongly Agree		Preventative care (e.g., annual examinations, dental care, vaccinations, parasite control),Treatment (e.g., illness, injury, emergency care)		Yes	[5] Strongly Agree	[5] Strongly Agree	[2] Disagree	[3] Neutral	[3] Neutral	[1] Strongly Disagree	[2] Disagree	[3] Neutral	[5] Strongly Agree	[1] Strongly Disagree	[1] Strongly Disagree	[1] Strongly Disagree	[1] Strongly Disagree	[5] Strongly Agree	[5] Strongly Agree	[5] Strongly Agree	[5] Strongly Agree	[5] Strongly Agree	[5] Strongly Agree	[2] Disagree	[1] Strongly Disagree	[5] Always	[5] Always	[1] Never	[1] Never	[4] Agree
Female	25-34	West	GradAdvDeg	$50,000 - $74,999	2	Dog(s),Cat(s)							Primary caregiver for my pet(s),Primary care seeker for veterinary care	[5] Strongly Agree	[5] Strongly Agree	[5] Strongly Agree	[5] Strongly Agree	[5] Strongly Agree	[1] Strongly Disagree		Preventative care (e.g., annual examinations, dental care, vaccinations, parasite control),Reproductive care (e.g., genetic health testing, breeding, whelping/giving birth)		Yes		[5] Strongly Agree	[5] Strongly Agree	[5] Strongly Agree	[5] Strongly Agree	[5] Strongly Agree	[5] Strongly Agree	[5] Strongly Agree		[5] Strongly Agree	[5] Strongly Agree	[5] Strongly Agree	[5] Strongly Agree	[5] Strongly Agree	[5] Strongly Agree	[5] Strongly Agree	[5] Strongly Agree	[5] Strongly Agree	[5] Strongly Agree	[5] Strongly Agree	[5] Strongly Agree	[5] Always	[5] Always	[5] Always	[5] Always	[5] Strongly Agree
Female	35-44	South	BABSAssocT	$50,000 - $74,999	2	Dog(s),Cat(s)							Primary caregiver for my pet(s)	[4] Agree	[4] Agree	[4] Agree	[4] Agree	[4] Agree	[4] Agree
Female	45-54	South	HSNoCol	$50,000 - $74,999	2	Dog(s)							Primary caregiver for my pet(s)	[3] Neutral	[3] Neutral	[3] Neutral	[3] Neutral	[3] Neutral	[3] Neutral
Female	45-54	South	ColNoDeg	$50,000 - $74,999	2	Dog(s),Cat(s)							Primary caregiver for my pet(s)	[5] Strongly Agree	[5] Strongly Agree	[5] Strongly Agree	[5] Strongly Agree	[5] Strongly Agree	[3] Neutral
Female	55-64	Midwest	ColNoDeg	$50,000 - $74,999	2	Cat(s)							Primary caregiver for my pet(s)	[3] Neutral	[3] Neutral	[3] Neutral	[3] Neutral	[4] Agree
Female	55-64	South	HSNoCol	$50,000 - $74,999	2	Dog(s)							Primary caregiver for my pet(s)	[4] Agree	[4] Agree	[3] Neutral	[5] Strongly Agree	[5] Strongly Agree	[5] Strongly Agree	Animals in the proper environment are taught manners. Our animals are very well mannered. All animals are victims of their environment.
Female	55-64	Midwest	HSNoCol	$50,000 - $74,999	2	Dog(s)							Neither	[4] Agree	[4] Agree	[4] Agree	[5] Strongly Agree	[3] Neutral
Female	45-54	Northeast	BABSAssocT	$25,000 - $49,999	2	Cat(s)							Primary caregiver for my pet(s)	[4] Agree	[3] Neutral	[4] Agree	[4] Agree	[3] Neutral
Female	25-34	West	GradAdvDeg	$25,000 - $49,999	2	Dog(s),Cat(s)							Primary caregiver for my pet(s)	[4] Agree	[4] Agree	[4] Agree	[4] Agree	[4] Agree	[4] Agree
Female	55-64	Midwest	ColNoDeg	$25,000 - $49,999	2	Cat(s)							Primary caregiver for my pet(s)	[5] Strongly Agree	[5] Strongly Agree	[5] Strongly Agree	[5] Strongly Agree	[5] Strongly Agree	[5] Strongly Agree
Female	25-34	Northeast	BABSAssocT	$25,000 - $49,999	2	Dog(s)							Primary caregiver for my pet(s)	[3] Neutral	[4] Agree	[3] Neutral	[4] Agree	[5] Strongly Agree	[2] Disagree
Female	25-34	Northeast	BABSAssocT	$25,000 - $49,999	2	Dog(s),Cat(s)							Primary caregiver for my pet(s)	[5] Strongly Agree	[4] Agree	[5] Strongly Agree	[4] Agree	[4] Agree
Female	65 +	South	HSNoCol	$25,000 - $49,999	2	Cat(s)							Primary caregiver for my pet(s)	[5] Strongly Agree	[4] Agree	[5] Strongly Agree	[5] Strongly Agree	[5] Strongly Agree
Female	45-54	South	ColNoDeg	$25,000 - $49,999	2	Dog(s)							Primary caregiver for my pet(s)	[5] Strongly Agree	[5] Strongly Agree	[5] Strongly Agree	[5] Strongly Agree	[5] Strongly Agree	[3] Neutral
Female	65 +	South	NoHSGrad	$25,000 - $49,999	2	Dog(s),Cat(s)							Primary caregiver for my pet(s)	[4] Agree	[3] Neutral	[4] Agree	[4] Agree	[4] Agree	[1] Strongly Disagree
Female	45-54	Midwest	ColNoDeg	$25,000 - $49,999	2	Dog(s),Cat(s)							Primary caregiver for my pet(s)	[4] Agree	[4] Agree	[4] Agree	[4] Agree	[4] Agree	[3] Neutral
Female	55-64	South	ColNoDeg	$25,000 - $49,999	2	Dog(s),Cat(s)							Primary caregiver for my pet(s),Primary care seeker for veterinary care	[3] Neutral	[3] Neutral	[4] Agree	[4] Agree	[3] Neutral	[4] Agree		Preventative care (e.g., annual examinations, dental care, vaccinations, parasite control),Treatment (e.g., illness, injury, emergency care)		Yes		[3] Neutral	[3] Neutral	[3] Neutral			[4] Agree			[2] Disagree	[4] Agree	[2] Disagree	[2] Disagree	[3] Neutral	[4] Agree	[4] Agree	[4] Agree	[3] Neutral	[4] Agree	[4] Agree	[2] Disagree	[5] Always	[5] Always	[1] Never	[1] Never	[4] Agree
Female	55-64	South	ColNoDeg	$25,000 - $49,999	2	Dog(s),Cat(s)							Primary caregiver for my pet(s)	[4] Agree	[3] Neutral	[3] Neutral	[4] Agree	[3] Neutral	[3] Neutral
Female	65 +	West	BABSAssocT	$25,000 - $49,999	2	Cat(s)							Primary caregiver for my pet(s),Primary care seeker for veterinary care	[5] Strongly Agree	[5] Strongly Agree	[5] Strongly Agree	[5] Strongly Agree	[3] Neutral	[3] Neutral		Preventative care (e.g., annual examinations, dental care, vaccinations, parasite control),Treatment (e.g., illness, injury, emergency care)		Yes	[5] Strongly Agree	[5] Strongly Agree	[1] Strongly Disagree	[1] Strongly Disagree	[3] Neutral	[1] Strongly Disagree	[1] Strongly Disagree	[3] Neutral	[5] Strongly Agree	[1] Strongly Disagree	[1] Strongly Disagree	[1] Strongly Disagree	[1] Strongly Disagree	[5] Strongly Agree	[5] Strongly Agree	[5] Strongly Agree	[5] Strongly Agree	[5] Strongly Agree	[5] Strongly Agree	[1] Strongly Disagree	[1] Strongly Disagree	[5] Always	[1] Never	[1] Never	[1] Never	[3] Neutral
Female	18-24	Northeast	HSNoCol	$25,000 - $49,999	2	Dog(s),Cat(s)							Primary caregiver for my pet(s)	[3] Neutral	[5] Strongly Agree	[5] Strongly Agree	[3] Neutral	[5] Strongly Agree	[3] Neutral
Female	25-34	South	BABSAssocT	$25,000 - $49,999	2	Dog(s)							Primary caregiver for my pet(s)	[4] Agree	[4] Agree	[4] Agree	[4] Agree	[4] Agree	[4] Agree
Female	25-34	West	HSNoCol	$25,000 - $49,999	2	Dog(s),Cat(s)							Primary caregiver for my pet(s),Primary care seeker for veterinary care	[4] Agree	[4] Agree	[4] Agree	[3] Neutral	[4] Agree	[4] Agree		Preventative care (e.g., annual examinations, dental care, vaccinations, parasite control),Reproductive care (e.g., genetic health testing, breeding, whelping/giving birth)		Yes	[3] Neutral	[4] Agree	[4] Agree	[3] Neutral	[4] Agree	[3] Neutral	[2] Disagree	[3] Neutral	[3] Neutral	[4] Agree	[4] Agree	[2] Disagree	[3] Neutral	[3] Neutral	[4] Agree	[4] Agree	[3] Neutral	[3] Neutral	[3] Neutral	[3] Neutral	[4] Agree	[3] Sometimes	[4] Often	[3] Sometimes	[3] Sometimes	[2] Disagree
Female	25-34	Northeast	ColNoDeg	$25,000 - $49,999	2	Cat(s),Fish							Primary caregiver for my pet(s)	[5] Strongly Agree	[5] Strongly Agree	[5] Strongly Agree	[4] Agree	[5] Strongly Agree	[5] Strongly Agree
Female	45-54	South	BABSAssocT	$25,000 - $49,999	2	Dog(s),Cat(s)							Primary caregiver for my pet(s)	[2] Disagree	[4] Agree	[4] Agree	[3] Neutral	[4] Agree	[3] Neutral
Female	45-54	South	BABSAssocT	$25,000 - $49,999	2	Cat(s)							Primary caregiver for my pet(s),Primary care seeker for veterinary care	[4] Agree	[4] Agree	[5] Strongly Agree	[5] Strongly Agree	[4] Agree	[4] Agree	Times available	Preventative care (e.g., annual examinations, dental care, vaccinations, parasite control),Treatment (e.g., illness, injury, emergency care),Other	Nutrtion	No	[3] Neutral	[4] Agree	[3] Neutral	[3] Neutral	[4] Agree	[2] Disagree	[5] Strongly Agree	[5] Strongly Agree	[3] Neutral	[3] Neutral	[3] Neutral	[4] Agree	[4] Agree	[2] Disagree	[2] Disagree	[3] Neutral	[2] Disagree	[2] Disagree	[3] Neutral	[4] Agree	[3] Neutral	[3] Sometimes	[4] Often	[3] Sometimes	[3] Sometimes	[3] Neutral
Female	55-64	South	HSNoCol	$25,000 - $49,999	2	Dog(s)							Primary caregiver for my pet(s),Primary care seeker for veterinary care	[5] Strongly Agree	[5] Strongly Agree	[5] Strongly Agree	[5] Strongly Agree	[5] Strongly Agree	[5] Strongly Agree		Preventative care (e.g., annual examinations, dental care, vaccinations, parasite control),Treatment (e.g., illness, injury, emergency care),Behavioral consultations		Yes	[5] Strongly Agree	[5] Strongly Agree	[3] Neutral	[2] Disagree	[1] Strongly Disagree	[2] Disagree	[2] Disagree	[2] Disagree	[5] Strongly Agree	[1] Strongly Disagree	[2] Disagree	[3] Neutral	[1] Strongly Disagree	[4] Agree	[5] Strongly Agree	[5] Strongly Agree	[5] Strongly Agree	[5] Strongly Agree	[5] Strongly Agree	[1] Strongly Disagree	[1] Strongly Disagree	[5] Always	[2] Rarely	[2] Rarely	[1] Never	[4] Agree
Female	18-24	Midwest	HSNoCol	$25,000 - $49,999	2	Dog(s),Cat(s)							Primary caregiver for my pet(s)	[5] Strongly Agree	[5] Strongly Agree	[5] Strongly Agree	[5] Strongly Agree	[5] Strongly Agree
Female	35-44	West	HSNoCol	$25,000 - $49,999	2	Dog(s)							Primary caregiver for my pet(s),Primary care seeker for veterinary care	[4] Agree	[4] Agree	[4] Agree	[4] Agree	[4] Agree	[3] Neutral		Preventative care (e.g., annual examinations, dental care, vaccinations, parasite control),Treatment (e.g., illness, injury, emergency care)		Yes	[4] Agree	[4] Agree	[3] Neutral	[3] Neutral	[2] Disagree	[2] Disagree	[2] Disagree	[3] Neutral	[4] Agree	[2] Disagree	[2] Disagree	[2] Disagree	[2] Disagree	[4] Agree	[4] Agree	[3] Neutral	[5] Strongly Agree	[4] Agree	[4] Agree	[2] Disagree	[2] Disagree	[5] Always	[1] Never	[1] Never	[1] Never	[3] Neutral
Female	45-54	South	ColNoDeg	$25,000 - $49,999	2	Dog(s),Cat(s)							Primary caregiver for my pet(s)	[5] Strongly Agree	[5] Strongly Agree	[5] Strongly Agree	[5] Strongly Agree	[5] Strongly Agree	[3] Neutral
Female	45-54	South	ColNoDeg	$25,000 - $49,999	2	Dog(s)							Primary caregiver for my pet(s),Primary care seeker for veterinary care	[5] Strongly Agree	[5] Strongly Agree	[5] Strongly Agree	[4] Agree	[5] Strongly Agree	[3] Neutral	3	Preventative care (e.g., annual examinations, dental care, vaccinations, parasite control),Treatment (e.g., illness, injury, emergency care),Reproductive care (e.g., genetic health testing, breeding, whelping/giving birth),Behavioral consultations		Yes	[2] Disagree	[3] Neutral	[2] Disagree	[4] Agree	[4] Agree	[2] Disagree	[3] Neutral	[3] Neutral	[2] Disagree	[2] Disagree	[5] Strongly Agree	[2] Disagree	[1] Strongly Disagree	[4] Agree	[4] Agree	[4] Agree	[3] Neutral	[3] Neutral	[4] Agree	[3] Neutral	[2] Disagree	[4] Often	[2] Rarely	[1] Never	[2] Rarely	[4] Agree
Female	25-34	West	BABSAssocT	$100,000 +	2	Dog(s),Cat(s)							Primary caregiver for my pet(s)	[4] Agree	[4] Agree	[5] Strongly Agree	[5] Strongly Agree	[4] Agree
Female	35-44	South	BABSAssocT	$100,000 +	2	Dog(s),Cat(s)							Primary caregiver for my pet(s)	[4] Agree	[4] Agree	[5] Strongly Agree	[5] Strongly Agree	[5] Strongly Agree	[5] Strongly Agree
Female	45-54	South	BABSAssocT	$100,000 +	2	Dog(s),Cat(s)							Primary caregiver for my pet(s)	[3] Neutral	[2] Disagree	[4] Agree	[3] Neutral	[3] Neutral	[2] Disagree
Female	35-44	South	BABSAssocT	$100,000 +	2	Dog(s),Cat(s)							Primary caregiver for my pet(s)	[5] Strongly Agree	[5] Strongly Agree	[5] Strongly Agree	[5] Strongly Agree	[5] Strongly Agree	[5] Strongly Agree	.
Female	65 +	South	GradAdvDeg	$100,000 +	2	Cat(s)							Neither	[4] Agree	[4] Agree	[4] Agree	[4] Agree	[4] Agree
Female	35-44	South	BABSAssocT	$100,000 +	2	Dog(s),Cat(s)							Primary caregiver for my pet(s)	[4] Agree	[4] Agree	[5] Strongly Agree	[5] Strongly Agree	[5] Strongly Agree	[5] Strongly Agree
Female	35-44	West	ColNoDeg	$100,000 +	2								Primary caregiver for my pet(s)	[4] Agree	[4] Agree	[4] Agree	[4] Agree	[4] Agree
Female	25-34	West	BABSAssocT	$100,000 +	2	Dog(s),Cat(s)							Primary caregiver for my pet(s),Primary care seeker for veterinary care	[5] Strongly Agree	[5] Strongly Agree	[5] Strongly Agree	[5] Strongly Agree	[4] Agree	[5] Strongly Agree	Care	Preventative care (e.g., annual examinations, dental care, vaccinations, parasite control),Treatment (e.g., illness, injury, emergency care),Reproductive care (e.g., genetic health testing, breeding, whelping/giving birth),Behavioral consultations		Yes	[4] Agree	[5] Strongly Agree	[4] Agree	[4] Agree	[5] Strongly Agree	[5] Strongly Agree	[5] Strongly Agree	[5] Strongly Agree	[4] Agree	[2] Disagree	[1] Strongly Disagree	[2] Disagree	[2] Disagree	[1] Strongly Disagree	[5] Strongly Agree	[4] Agree	[2] Disagree	[2] Disagree	[1] Strongly Disagree	[1] Strongly Disagree	[2] Disagree	[5] Always	[4] Often	[4] Often	[5] Always	[4] Agree
Female	25-34	Northeast	BABSAssocT	$100,000 +	2	Dog(s),Cat(s)							Primary caregiver for my pet(s),Primary care seeker for veterinary care	[5] Strongly Agree	[5] Strongly Agree	[5] Strongly Agree	[5] Strongly Agree	[4] Agree	[3] Neutral	High value	Preventative care (e.g., annual examinations, dental care, vaccinations, parasite control),Treatment (e.g., illness, injury, emergency care)		Yes	[5] Strongly Agree	[4] Agree	[5] Strongly Agree	[3] Neutral	[5] Strongly Agree	[4] Agree	[5] Strongly Agree	[4] Agree	[5] Strongly Agree	[3] Neutral	[3] Neutral	[5] Strongly Agree	[4] Agree	[4] Agree	[5] Strongly Agree	[4] Agree	[4] Agree	[4] Agree	[4] Agree	[4] Agree	[3] Neutral	[4] Often	[5] Always	[1] Never	[2] Rarely	[4] Agree
Female	25-34	West	ColNoDeg	$100,000 +	2	Dog(s),Cat(s)							Primary caregiver for my pet(s)	[4] Agree	[4] Agree	[5] Strongly Agree	[4] Agree	[4] Agree	[4] Agree	Fjdihcf
Female	35-44	South	BABSAssocT	$100,000 +	2	Dog(s),Cat(s)							Primary caregiver for my pet(s)	[5] Strongly Agree	[5] Strongly Agree	[5] Strongly Agree	[5] Strongly Agree	[5] Strongly Agree	[5] Strongly Agree
Female	55-64	West	BABSAssocT	$100,000 +	2	Dog(s)							Primary caregiver for my pet(s)	[5] Strongly Agree	[5] Strongly Agree	[5] Strongly Agree	[4] Agree	[4] Agree
Female	25-34	South	BABSAssocT	$100,000 +	2	Dog(s),Cat(s)							Primary caregiver for my pet(s)	[4] Agree	[5] Strongly Agree	[4] Agree	[3] Neutral	[4] Agree	[4] Agree
Female	25-34	West	BABSAssocT	$100,000 +	2	Dog(s),Cat(s)							Primary caregiver for my pet(s)	[4] Agree	[3] Neutral	[3] Neutral	[5] Strongly Agree	[4] Agree
Female	35-44	Northeast	BABSAssocT	$100,000 +	2	Dog(s)							Primary caregiver for my pet(s)	[3] Neutral	[3] Neutral	[5] Strongly Agree	[4] Agree	[3] Neutral	[4] Agree	Definitely
Female	18-24	West	GradAdvDeg	$100,000 +	2	Dog(s),Cat(s)							Primary caregiver for my pet(s)	[5] Strongly Agree	[4] Agree	[5] Strongly Agree	[5] Strongly Agree	[4] Agree	[4] Agree
Female	45-54	Midwest	BABSAssocT	$100,000 +	2	Dog(s)							Primary caregiver for my pet(s)	[5] Strongly Agree	[5] Strongly Agree	[5] Strongly Agree	[5] Strongly Agree	[5] Strongly Agree	[5] Strongly Agree
Female	45-54	South	GradAdvDeg	$100,000 +	2	Dog(s)							Primary caregiver for my pet(s)	[5] Strongly Agree	[5] Strongly Agree	[5] Strongly Agree	[5] Strongly Agree	[5] Strongly Agree	[5] Strongly Agree
Female	35-44	Midwest	HSNoCol	$100,000 +	2	Dog(s),Cat(s)							Primary caregiver for my pet(s)	[2] Disagree	[5] Strongly Agree	[4] Agree	[3] Neutral	[3] Neutral	[4] Agree	Agree
Female	45-54	West	BABSAssocT	$100,000 +	2	Dog(s),Cat(s)							Primary caregiver for my pet(s)	[5] Strongly Agree	[5] Strongly Agree	[5] Strongly Agree	[5] Strongly Agree	[2] Disagree
Female	45-54	South	BABSAssocT	$100,000 +	2	Dog(s)							Primary caregiver for my pet(s)	[4] Agree	[4] Agree	[4] Agree	[4] Agree	[4] Agree	[5] Strongly Agree	24 hour care
Female	45-54	Northeast	BABSAssocT	$100,000 +	2	Cat(s)							Neither	[3] Neutral	[3] Neutral	[4] Agree	[3] Neutral	[3] Neutral
Female	55-64	Midwest	HSNoCol	$100,000 +	2	Dog(s)							Primary caregiver for my pet(s)	[5] Strongly Agree	[1] Strongly Disagree	[1] Strongly Disagree	[1] Strongly Disagree	[1] Strongly Disagree	[1] Strongly Disagree	None
Female	55-64	West	GradAdvDeg	$100,000 +	2	Dog(s)							Primary caregiver for my pet(s),Primary care seeker for veterinary care	[3] Neutral	[4] Agree	[5] Strongly Agree	[3] Neutral	[3] Neutral			Preventative care (e.g., annual examinations, dental care, vaccinations, parasite control),Treatment (e.g., illness, injury, emergency care),Behavioral consultations			[4] Agree	[5] Strongly Agree	[2] Disagree	[2] Disagree	[1] Strongly Disagree	[3] Neutral	[2] Disagree	[2] Disagree	[4] Agree	[1] Strongly Disagree	[1] Strongly Disagree	[2] Disagree	[1] Strongly Disagree	[2] Disagree	[4] Agree	[4] Agree	[3] Neutral	[2] Disagree	[4] Agree	[3] Neutral	[1] Strongly Disagree	[3] Sometimes	[3] Sometimes	[3] Sometimes	[2] Rarely	[4] Agree
Female	55-64	South	GradAdvDeg	$100,000 +	2	Dog(s)							Primary caregiver for my pet(s),Primary care seeker for veterinary care	[5] Strongly Agree	[5] Strongly Agree	[5] Strongly Agree	[5] Strongly Agree	[4] Agree			Preventative care (e.g., annual examinations, dental care, vaccinations, parasite control),Treatment (e.g., illness, injury, emergency care)			[5] Strongly Agree	[5] Strongly Agree	[2] Disagree	[1] Strongly Disagree	[1] Strongly Disagree	[1] Strongly Disagree	[2] Disagree	[3] Neutral	[5] Strongly Agree	[1] Strongly Disagree	[1] Strongly Disagree	[2] Disagree	[1] Strongly Disagree	[5] Strongly Agree	[5] Strongly Agree	[5] Strongly Agree	[5] Strongly Agree	[5] Strongly Agree	[5] Strongly Agree	[1] Strongly Disagree	[1] Strongly Disagree	[5] Always	[1] Never	[1] Never	[1] Never
Female	55-64	West	GradAdvDeg	$100,000 +	2	Cat(s)							Primary caregiver for my pet(s),Primary care seeker for veterinary care	[3] Neutral	[4] Agree	[4] Agree	[4] Agree	[4] Agree			Preventative care (e.g., annual examinations, dental care, vaccinations, parasite control),Treatment (e.g., illness, injury, emergency care)		Yes	[4] Agree	[5] Strongly Agree	[2] Disagree	[2] Disagree	[2] Disagree	[2] Disagree	[2] Disagree	[2] Disagree	[4] Agree	[1] Strongly Disagree	[1] Strongly Disagree	[2] Disagree	[5] Strongly Agree	[5] Strongly Agree	[5] Strongly Agree	[4] Agree	[5] Strongly Agree	[5] Strongly Agree	[5] Strongly Agree	[1] Strongly Disagree	[1] Strongly Disagree	[5] Always	[1] Never	[1] Never	[1] Never
Female	55-64	Northeast	GradAdvDeg	$100,000 +	2	Dog(s)							Primary caregiver for my pet(s)	[4] Agree	[5] Strongly Agree	[4] Agree	[5] Strongly Agree	[4] Agree	[4] Agree
Female	35-44	South	BABSAssocT	$50,000 - $74,999	2	Dog(s),Rabbit(s)/Guinea Pig(s)/Chinchilla(s)							Primary caregiver for my pet(s)	[3] Neutral	[3] Neutral	[3] Neutral	[3] Neutral	[3] Neutral	[2] Disagree
Female	25-34	South	BABSAssocT	$50,000 - $74,999	2	Dog(s),Cat(s)							Primary caregiver for my pet(s),Primary care seeker for veterinary care	[4] Agree	[4] Agree	[4] Agree	[4] Agree	[4] Agree			Reproductive care (e.g., genetic health testing, breeding, whelping/giving birth)		Yes	[4] Agree	[4] Agree	[4] Agree	[4] Agree	[4] Agree	[4] Agree	[4] Agree	[4] Agree	[4] Agree	[5] Strongly Agree	[4] Agree	[4] Agree	[5] Strongly Agree	[2] Disagree	[5] Strongly Agree	[4] Agree	[4] Agree	[1] Strongly Disagree	[4] Agree	[3] Neutral	[5] Strongly Agree	[3] Sometimes	[5] Always	[4] Often	[3] Sometimes	[4] Agree
Female	55-64	South	HSNoCol	$50,000 - $74,999	2	Dog(s)							Primary caregiver for my pet(s)	[5] Strongly Agree	[5] Strongly Agree	[5] Strongly Agree	[5] Strongly Agree	[5] Strongly Agree
Female	35-44	Northeast	ColNoDeg	$25,000 - $49,999	2	Dog(s)							Primary care seeker for veterinary care	[4] Agree	[3] Neutral	[4] Agree	[4] Agree	[4] Agree	[3] Neutral		Treatment (e.g., illness, injury, emergency care)		Yes	[4] Agree	[4] Agree	[4] Agree	[4] Agree	[3] Neutral	[3] Neutral	[5] Strongly Agree	[4] Agree	[4] Agree	[3] Neutral	[4] Agree	[4] Agree	[4] Agree	[4] Agree	[4] Agree	[3] Neutral	[3] Neutral	[4] Agree	[4] Agree	[4] Agree	[3] Neutral	[5] Always	[4] Often	[3] Sometimes	[4] Often	[4] Agree
Female	18-24	Midwest	BABSAssocT	$100,000 +	2	Dog(s),Cat(s)							Primary caregiver for my pet(s)	[4] Agree			[4] Agree	[4] Agree	[4] Agree
Female	18-24	West	ColNoDeg	$100,000 +	2	Dog(s)							Primary caregiver for my pet(s)	[3] Neutral	[4] Agree	[5] Strongly Agree	[4] Agree	[5] Strongly Agree	[3] Neutral	Na
Female	35-44	Northeast	GradAdvDeg	$100,000 +	2	Cat(s)							Primary caregiver for my pet(s)	[4] Agree	[4] Agree	[5] Strongly Agree	[4] Agree	[4] Agree
Female	18-24	South	ColNoDeg	0 - $24,999	2	Bird(s)							Primary caregiver for my pet(s),Neither	[3] Neutral	[5] Strongly Agree	[3] Neutral	[3] Neutral	[3] Neutral	[4] Agree
Female	35-44	Northeast	HSNoCol	$25,000 - $49,999	2	Dog(s),Cat(s)							Primary caregiver for my pet(s)	[3] Neutral	[4] Agree	[4] Agree	[4] Agree	[4] Agree	[4] Agree
Female	25-34	South	ColNoDeg	$100,000 +	2	Dog(s)							Primary caregiver for my pet(s)	[5] Strongly Agree	[4] Agree	[5] Strongly Agree	[5] Strongly Agree	[5] Strongly Agree	[4] Agree
Female	45-54	South	HSNoCol	0 - $24,999	1	Dog(s)							Primary care seeker for veterinary care	[2] Disagree	[2] Disagree	[2] Disagree	[2] Disagree	[1] Strongly Disagree	[2] Disagree		Preventative care (e.g., annual examinations, dental care, vaccinations, parasite control)		No	[3] Neutral	[3] Neutral	[3] Neutral	[3] Neutral	[3] Neutral	[3] Neutral	[3] Neutral	[3] Neutral	[3] Neutral	[3] Neutral	[3] Neutral	[3] Neutral	[3] Neutral	[3] Neutral	[3] Neutral	[3] Neutral	[3] Neutral	[3] Neutral	[3] Neutral	[3] Neutral	[3] Neutral	[3] Sometimes	[3] Sometimes	[3] Sometimes	[3] Sometimes	[3] Neutral
Female	45-54	Northeast	HSNoCol	0 - $24,999	1	Dog(s)							Primary caregiver for my pet(s)	[5] Strongly Agree	[5] Strongly Agree	[5] Strongly Agree	[5] Strongly Agree	[5] Strongly Agree	[5] Strongly Agree
Female	65 +	Northeast	GradAdvDeg	0 - $24,999	1	Cat(s)							Primary caregiver for my pet(s)	[4] Agree	[4] Agree	[4] Agree	[4] Agree	[4] Agree	[3] Neutral
Female	45-54	West	ColNoDeg	0 - $24,999	1	Cat(s)							Primary caregiver for my pet(s)	[5] Strongly Agree	[5] Strongly Agree	[5] Strongly Agree	[5] Strongly Agree	[5] Strongly Agree	[5] Strongly Agree
Female	65 +	Midwest	BABSAssocT	0 - $24,999	1	Dog(s)							Primary caregiver for my pet(s)	[4] Agree	[5] Strongly Agree	[5] Strongly Agree	[4] Agree	[4] Agree
Female	35-44	Northeast	HSNoCol	0 - $24,999	1	Bird(s)							Neither	[3] Neutral	[3] Neutral	[3] Neutral	[3] Neutral	[3] Neutral	[3] Neutral	None
Female	55-64	South	BABSAssocT	0 - $24,999	1	Dog(s)							Primary caregiver for my pet(s)	[4] Agree	[4] Agree	[4] Agree	[4] Agree	[3] Neutral	[3] Neutral	None
Female	65 +	Midwest	BABSAssocT	0 - $24,999	1	Dog(s)							Primary caregiver for my pet(s),Primary care seeker for veterinary care	[5] Strongly Agree	[4] Agree	[4] Agree	[4] Agree	[4] Agree	[3] Neutral		Preventative care (e.g., annual examinations, dental care, vaccinations, parasite control),Treatment (e.g., illness, injury, emergency care)			[2] Disagree	[4] Agree	[2] Disagree	[3] Neutral	[4] Agree	[2] Disagree	[2] Disagree	[3] Neutral	[2] Disagree	[2] Disagree	[2] Disagree	[3] Neutral	[2] Disagree	[4] Agree	[4] Agree	[3] Neutral	[4] Agree	[4] Agree	[4] Agree	[2] Disagree	[2] Disagree	[4] Often	[1] Never	[1] Never	[1] Never	[4] Agree
Female	65 +	Northeast	BABSAssocT	0 - $24,999	1	Bird(s)							Primary caregiver for my pet(s)	[4] Agree	[4] Agree	[4] Agree	[4] Agree	[3] Neutral	[3] Neutral
Female	65 +	South	HSNoCol	0 - $24,999	1	Cat(s)							Primary caregiver for my pet(s),Primary care seeker for veterinary care	[4] Agree	[5] Strongly Agree	[4] Agree	[4] Agree	[3] Neutral			Preventative care (e.g., annual examinations, dental care, vaccinations, parasite control),Treatment (e.g., illness, injury, emergency care)			[4] Agree	[4] Agree	[2] Disagree	[2] Disagree	[2] Disagree	[2] Disagree	[2] Disagree	[2] Disagree	[4] Agree	[2] Disagree	[3] Neutral	[2] Disagree	[2] Disagree	[4] Agree	[4] Agree	[3] Neutral	[4] Agree	[4] Agree	[4] Agree	[2] Disagree	[2] Disagree	[5] Always	[1] Never	[1] Never	[1] Never	[4] Agree
Female	45-54	Midwest	NoHSGrad	0 - $24,999	1	Dog(s)							Neither	[2] Disagree	[4] Agree	[5] Strongly Agree	[1] Strongly Disagree	[2] Disagree	[2] Disagree
Female	35-44	South	HSNoCol	0 - $24,999	1	Dog(s)							Primary caregiver for my pet(s)	[5] Strongly Agree	[5] Strongly Agree	[5] Strongly Agree	[5] Strongly Agree	[5] Strongly Agree	[5] Strongly Agree
Female	18-24	South	NoHSGrad	0 - $24,999	1	Dog(s)							Primary care seeker for veterinary care	[1] Strongly Disagree	[2] Disagree	[2] Disagree	[4] Agree	[1] Strongly Disagree	[1] Strongly Disagree		Reproductive care (e.g., genetic health testing, breeding, whelping/giving birth)			[4] Agree	[3] Neutral	[3] Neutral	[1] Strongly Disagree	[3] Neutral	[3] Neutral	[3] Neutral	[2] Disagree	[4] Agree	[3] Neutral	[4] Agree	[5] Strongly Agree	[3] Neutral	[4] Agree	[4] Agree	[2] Disagree	[3] Neutral	[2] Disagree	[3] Neutral	[2] Disagree	[3] Neutral	[2] Rarely	[2] Rarely	[2] Rarely	[5] Always	[3] Neutral
Female	18-24	West	ColNoDeg	0 - $24,999	1	Dog(s)							Primary caregiver for my pet(s),Primary care seeker for veterinary care	[5] Strongly Agree	[3] Neutral	[4] Agree	[3] Neutral	[3] Neutral	[3] Neutral		Preventative care (e.g., annual examinations, dental care, vaccinations, parasite control),Treatment (e.g., illness, injury, emergency care),Reproductive care (e.g., genetic health testing, breeding, whelping/giving birth)			[3] Neutral	[3] Neutral	[4] Agree	[2] Disagree	[4] Agree	[3] Neutral	[2] Disagree	[3] Neutral	[3] Neutral	[2] Disagree	[4] Agree	[2] Disagree	[3] Neutral	[3] Neutral	[3] Neutral	[4] Agree	[3] Neutral	[3] Neutral	[4] Agree	[4] Agree	[2] Disagree	[3] Sometimes	[3] Sometimes	[2] Rarely	[1] Never	[5] Strongly Agree
Female	18-24	Midwest	BABSAssocT	0 - $24,999	1	Dog(s)							Neither	[4] Agree	[3] Neutral	[5] Strongly Agree	[4] Agree	[3] Neutral	[3] Neutral
Female	45-54	South	HSNoCol	0 - $24,999	1	Cat(s)							Primary caregiver for my pet(s)	[4] Agree	[4] Agree	[5] Strongly Agree	[3] Neutral	[4] Agree
Female	35-44	Northeast	HSNoCol	0 - $24,999	1	Small Rodent(s)							Primary caregiver for my pet(s)	[3] Neutral	[3] Neutral	[3] Neutral	[2] Disagree	[3] Neutral	[3] Neutral
Female	45-54	West	HSNoCol	0 - $24,999	1	Dog(s)							Primary caregiver for my pet(s)	[3] Neutral	[3] Neutral	[3] Neutral	[2] Disagree	[3] Neutral	[3] Neutral
Female	35-44	South	HSNoCol	0 - $24,999	1	Dog(s)							Primary caregiver for my pet(s)	[4] Agree	[3] Neutral	[4] Agree	[4] Agree	[4] Agree	[4] Agree
Female	45-54	Midwest	HSNoCol	0 - $24,999	1	Dog(s)							Primary caregiver for my pet(s)	[3] Neutral	[3] Neutral	[3] Neutral	[3] Neutral	[3] Neutral	[3] Neutral
Female	45-54	West	BABSAssocT	0 - $24,999	1	Cat(s)							Primary caregiver for my pet(s),Primary care seeker for veterinary care	[3] Neutral	[4] Agree	[4] Agree	[3] Neutral	[3] Neutral	[3] Neutral		Preventative care (e.g., annual examinations, dental care, vaccinations, parasite control),Treatment (e.g., illness, injury, emergency care)		Yes	[5] Strongly Agree	[4] Agree	[2] Disagree	[2] Disagree	[4] Agree	[3] Neutral	[2] Disagree	[2] Disagree	[5] Strongly Agree	[2] Disagree	[2] Disagree	[3] Neutral	[2] Disagree	[3] Neutral	[4] Agree	[2] Disagree	[4] Agree	[5] Strongly Agree	[5] Strongly Agree	[2] Disagree	[2] Disagree	[4] Often	[2] Rarely	[2] Rarely	[1] Never	[4] Agree
Female	55-64	Northeast	HSNoCol	0 - $24,999	1	Cat(s)							Primary caregiver for my pet(s)	[3] Neutral	[3] Neutral	[3] Neutral	[3] Neutral	[3] Neutral	[4] Agree
Female	18-24	Midwest	ColNoDeg	0 - $24,999	1	Dog(s)							Primary caregiver for my pet(s)	[4] Agree	[3] Neutral	[3] Neutral	[3] Neutral	[4] Agree	[3] Neutral	None
Female	35-44	Northeast	HSNoCol	0 - $24,999	1	Dog(s)							Primary caregiver for my pet(s)	[3] Neutral	[3] Neutral	[3] Neutral	[3] Neutral	[3] Neutral	[3] Neutral
Female	18-24	West	BABSAssocT	0 - $24,999	1	Dog(s)							Primary caregiver for my pet(s)	[4] Agree	[3] Neutral	[4] Agree	[4] Agree	[5] Strongly Agree	[4] Agree
Female	35-44	South	NoHSGrad	0 - $24,999	1	Dog(s)							Primary caregiver for my pet(s)	[4] Agree	[4] Agree	[3] Neutral	[3] Neutral
Female	45-54	South	HSNoCol	0 - $24,999	1	Dog(s)							Primary caregiver for my pet(s)	[4] Agree	[3] Neutral	[3] Neutral	[3] Neutral	[3] Neutral	[3] Neutral
Female	45-54	West	ColNoDeg	0 - $24,999	1	Dog(s)							Primary caregiver for my pet(s)	[5] Strongly Agree	[5] Strongly Agree	[5] Strongly Agree	[5] Strongly Agree	[5] Strongly Agree	[5] Strongly Agree
Female	45-54	South	HSNoCol	0 - $24,999	1	Dog(s)							Primary caregiver for my pet(s)	[5] Strongly Agree	[5] Strongly Agree	[5] Strongly Agree	[5] Strongly Agree	[4] Agree	[4] Agree
Female	55-64	Midwest	ColNoDeg	0 - $24,999	1	Cat(s)							Primary caregiver for my pet(s)	[5] Strongly Agree	[5] Strongly Agree	[5] Strongly Agree	[5] Strongly Agree	[5] Strongly Agree	[3] Neutral
Female	35-44	South	BABSAssocT	$75,000 - $99,999	1	Dog(s)							Primary caregiver for my pet(s)	[5] Strongly Agree	[5] Strongly Agree	[5] Strongly Agree	[5] Strongly Agree	[5] Strongly Agree	[5] Strongly Agree
Female	35-44	South	BABSAssocT	$75,000 - $99,999	1	Dog(s)							Primary caregiver for my pet(s)	[5] Strongly Agree	[5] Strongly Agree	[5] Strongly Agree	[5] Strongly Agree	[5] Strongly Agree	[5] Strongly Agree
Female	25-34	Northeast	BABSAssocT	$75,000 - $99,999	1	Dog(s)							Primary caregiver for my pet(s)	[5] Strongly Agree	[5] Strongly Agree	[4] Agree	[5] Strongly Agree	[4] Agree	[5] Strongly Agree	Cdb
Female	65 +	South	GradAdvDeg	$75,000 - $99,999	1	Cat(s)							Primary caregiver for my pet(s),Primary care seeker for veterinary care	[5] Strongly Agree	[5] Strongly Agree	[5] Strongly Agree	[5] Strongly Agree	[5] Strongly Agree	[5] Strongly Agree		Preventative care (e.g., annual examinations, dental care, vaccinations, parasite control),Treatment (e.g., illness, injury, emergency care)		Yes	[5] Strongly Agree	[5] Strongly Agree	[5] Strongly Agree	[3] Neutral	[1] Strongly Disagree	[1] Strongly Disagree	[3] Neutral	[1] Strongly Disagree	[5] Strongly Agree	[2] Disagree	[3] Neutral	[4] Agree	[1] Strongly Disagree	[5] Strongly Agree	[5] Strongly Agree	[5] Strongly Agree	[5] Strongly Agree	[5] Strongly Agree	[5] Strongly Agree	[2] Disagree	[2] Disagree	[5] Always	[2] Rarely	[5] Always	[1] Never	[5] Strongly Agree
Female	25-34	West	BABSAssocT	$75,000 - $99,999	1	Cat(s)							Primary caregiver for my pet(s)	[4] Agree	[4] Agree	[4] Agree	[5] Strongly Agree	[5] Strongly Agree
Female	35-44	South	HSNoCol	$75,000 - $99,999	1	Cat(s)							Primary caregiver for my pet(s)	[3] Neutral	[3] Neutral	[3] Neutral	[5] Strongly Agree	[5] Strongly Agree	[4] Agree
Female	18-24	Northeast	ColNoDeg	$75,000 - $99,999	1	Dog(s)							Primary caregiver for my pet(s)	[5] Strongly Agree	[3] Neutral	[5] Strongly Agree	[4] Agree	[4] Agree	[4] Agree	The price
Female	25-34	Northeast	BABSAssocT	$75,000 - $99,999	1	Dog(s)							Primary caregiver for my pet(s)	[5] Strongly Agree	[4] Agree	[5] Strongly Agree	[4] Agree	[5] Strongly Agree
Female	25-34	Midwest	HSNoCol	$75,000 - $99,999	1	Dog(s)							Primary caregiver for my pet(s)	[4] Agree	[4] Agree	[5] Strongly Agree	[4] Agree	[4] Agree
Female	35-44	South	BABSAssocT	$75,000 - $99,999	1	Dog(s)							Primary caregiver for my pet(s)	[4] Agree	[5] Strongly Agree	[5] Strongly Agree	[5] Strongly Agree	[5] Strongly Agree	[5] Strongly Agree
Female	45-54	South	GradAdvDeg	$75,000 - $99,999	1	Dog(s)							Neither	[5] Strongly Agree	[5] Strongly Agree	[5] Strongly Agree	[5] Strongly Agree	[1] Strongly Disagree
Female	45-54	West	BABSAssocT	$75,000 - $99,999	1	Dog(s)							Primary caregiver for my pet(s)	[4] Agree	[4] Agree	[5] Strongly Agree	[5] Strongly Agree	[4] Agree	[5] Strongly Agree
Female	18-24	South	GradAdvDeg	$75,000 - $99,999	1	Dog(s),Cat(s)							Primary caregiver for my pet(s),Primary care seeker for veterinary care	[5] Strongly Agree	[4] Agree	[5] Strongly Agree	[4] Agree	[5] Strongly Agree	[1] Strongly Disagree	polo	Preventative care (e.g., annual examinations, dental care, vaccinations, parasite control),Treatment (e.g., illness, injury, emergency care),Reproductive care (e.g., genetic health testing, breeding, whelping/giving birth),Other	lolo	Yes	[4] Agree	[5] Strongly Agree	[5] Strongly Agree	[4] Agree	[4] Agree	[5] Strongly Agree	[5] Strongly Agree	[4] Agree	[4] Agree	[4] Agree	[3] Neutral	[3] Neutral	[4] Agree	[3] Neutral	[3] Neutral	[4] Agree	[4] Agree	[3] Neutral	[3] Neutral	[3] Neutral	[4] Agree	[3] Sometimes	[3] Sometimes	[3] Sometimes	[4] Often	[3] Neutral
Female	25-34	Northeast	BABSAssocT	$75,000 - $99,999	1	Dog(s)							Primary caregiver for my pet(s)	[4] Agree	[4] Agree	[4] Agree		[4] Agree	[4] Agree	4
Female	25-34	Northeast	HSNoCol	$75,000 - $99,999	1	Dog(s)							Primary caregiver for my pet(s)	[1] Strongly Disagree	[3] Neutral	[3] Neutral	[3] Neutral	[3] Neutral	[1] Strongly Disagree
Female	25-34	West	GradAdvDeg	$75,000 - $99,999	1	Cat(s)							Primary caregiver for my pet(s),Primary care seeker for veterinary care	[4] Agree	[5] Strongly Agree	[4] Agree	[4] Agree	[3] Neutral	[3] Neutral		Treatment (e.g., illness, injury, emergency care),Reproductive care (e.g., genetic health testing, breeding, whelping/giving birth)		Yes	[3] Neutral	[5] Strongly Agree	[4] Agree	[2] Disagree	[3] Neutral	[3] Neutral	[4] Agree	[4] Agree	[3] Neutral	[3] Neutral	[3] Neutral	[3] Neutral	[4] Agree	[4] Agree	[4] Agree	[3] Neutral	[4] Agree	[4] Agree	[4] Agree	[2] Disagree	[3] Neutral	[3] Sometimes	[2] Rarely	[2] Rarely	[3] Sometimes	[3] Neutral
Female	25-34	Northeast	BABSAssocT	$75,000 - $99,999	1	Cat(s)							Primary caregiver for my pet(s)	[4] Agree	[4] Agree	[4] Agree	[4] Agree	[3] Neutral	[3] Neutral
Female	45-54	South	BABSAssocT	$75,000 - $99,999	1	Dog(s)							Primary caregiver for my pet(s)	[3] Neutral	[3] Neutral	[3] Neutral	[5] Strongly Agree	[3] Neutral	[3] Neutral
Female	45-54	Midwest	ColNoDeg	$75,000 - $99,999	1	Dog(s)							Primary caregiver for my pet(s)	[4] Agree	[4] Agree	[5] Strongly Agree	[5] Strongly Agree	[3] Neutral
Female	45-54	Northeast	HSNoCol	$75,000 - $99,999	1	Cat(s)							Primary caregiver for my pet(s)	[4] Agree	[1] Strongly Disagree	[5] Strongly Agree	[5] Strongly Agree	[4] Agree	[3] Neutral
Female	35-44	Northeast	GradAdvDeg	$75,000 - $99,999	1	Dog(s)							Primary caregiver for my pet(s),Primary care seeker for veterinary care	[5] Strongly Agree	[5] Strongly Agree	[5] Strongly Agree	[5] Strongly Agree	[5] Strongly Agree			Preventative care (e.g., annual examinations, dental care, vaccinations, parasite control),Treatment (e.g., illness, injury, emergency care),Reproductive care (e.g., genetic health testing, breeding, whelping/giving birth)			[4] Agree	[4] Agree	[2] Disagree	[3] Neutral	[3] Neutral	[2] Disagree	[2] Disagree	[4] Agree	[4] Agree	[2] Disagree	[4] Agree	[4] Agree	[2] Disagree	[4] Agree	[4] Agree	[4] Agree	[4] Agree	[4] Agree	[4] Agree	[2] Disagree	[2] Disagree	[4] Often	[2] Rarely	[2] Rarely	[2] Rarely	[5] Strongly Agree
Female	55-64	Midwest	ColNoDeg	$75,000 - $99,999	1	Cat(s)							Primary caregiver for my pet(s)	[4] Agree	[4] Agree	[4] Agree	[5] Strongly Agree	[3] Neutral
Female	18-24	Midwest	BABSAssocT	$75,000 - $99,999	1	Dog(s)							Primary caregiver for my pet(s)	[3] Neutral	[3] Neutral	[3] Neutral	[1] Strongly Disagree	[1] Strongly Disagree	[3] Neutral
Female	18-24	Midwest	GradAdvDeg	$75,000 - $99,999	1	Dog(s)							Primary caregiver for my pet(s)	[5] Strongly Agree	[5] Strongly Agree	[4] Agree	[4] Agree	[4] Agree	[3] Neutral
Female	45-54	West	ColNoDeg	$75,000 - $99,999	1	Dog(s)							Primary caregiver for my pet(s)	[2] Disagree	[2] Disagree	[2] Disagree	[3] Neutral	[3] Neutral	[3] Neutral
Female	45-54	West	ColNoDeg	$75,000 - $99,999	1	Dog(s)							Primary caregiver for my pet(s),Primary care seeker for veterinary care	[5] Strongly Agree	[5] Strongly Agree	[5] Strongly Agree	[5] Strongly Agree	[5] Strongly Agree			Preventative care (e.g., annual examinations, dental care, vaccinations, parasite control),Treatment (e.g., illness, injury, emergency care)			[4] Agree	[5] Strongly Agree	[3] Neutral	[2] Disagree	[3] Neutral	[1] Strongly Disagree	[1] Strongly Disagree	[3] Neutral	[4] Agree	[2] Disagree	[1] Strongly Disagree	[2] Disagree	[1] Strongly Disagree	[5] Strongly Agree	[5] Strongly Agree	[5] Strongly Agree	[5] Strongly Agree	[5] Strongly Agree	[5] Strongly Agree	[1] Strongly Disagree	[2] Disagree	[5] Always	[1] Never	[1] Never	[1] Never	[4] Agree
Female	55-64	Northeast	GradAdvDeg	$50,000 - $74,999	1	Cat(s)							Primary caregiver for my pet(s)	[2] Disagree	[5] Strongly Agree	[5] Strongly Agree	[5] Strongly Agree	[4] Agree
Female	45-54	Northeast	HSNoCol	$50,000 - $74,999	1	Cat(s)							Primary caregiver for my pet(s)	[3] Neutral	[3] Neutral		[3] Neutral	[3] Neutral
Female	35-44	South	BABSAssocT	$50,000 - $74,999	1	Cat(s)							Primary caregiver for my pet(s),Primary care seeker for veterinary care	[4] Agree	[3] Neutral	[4] Agree	[5] Strongly Agree	[4] Agree	[5] Strongly Agree	fair prices	Preventative care (e.g., annual examinations, dental care, vaccinations, parasite control),Treatment (e.g., illness, injury, emergency care),Behavioral consultations			[5] Strongly Agree	[5] Strongly Agree	[3] Neutral	[3] Neutral	[1] Strongly Disagree	[3] Neutral	[1] Strongly Disagree	[4] Agree	[5] Strongly Agree	[1] Strongly Disagree	[1] Strongly Disagree	[3] Neutral	[1] Strongly Disagree	[5] Strongly Agree	[5] Strongly Agree	[5] Strongly Agree	[5] Strongly Agree	[5] Strongly Agree	[5] Strongly Agree	[3] Neutral	[1] Strongly Disagree	[5] Always	[1] Never	[1] Never	[1] Never	[2] Disagree
Female	25-34	South	HSNoCol	$50,000 - $74,999	1	Dog(s)							Primary caregiver for my pet(s)	[4] Agree	[4] Agree	[4] Agree	[4] Agree	[4] Agree	[4] Agree
Female	25-34	West	HSNoCol	$50,000 - $74,999	1	Cat(s)							Primary caregiver for my pet(s)	[4] Agree	[4] Agree	[4] Agree	[4] Agree	[4] Agree
Female	25-34	Midwest	GradAdvDeg	$50,000 - $74,999	1	Dog(s)							Primary caregiver for my pet(s),Primary care seeker for veterinary care	[4] Agree	[4] Agree	[5] Strongly Agree	[4] Agree	[4] Agree			Preventative care (e.g., annual examinations, dental care, vaccinations, parasite control),Treatment (e.g., illness, injury, emergency care)			[5] Strongly Agree	[5] Strongly Agree	[2] Disagree	[2] Disagree	[1] Strongly Disagree	[2] Disagree	[2] Disagree	[2] Disagree	[5] Strongly Agree	[1] Strongly Disagree	[1] Strongly Disagree	[1] Strongly Disagree	[1] Strongly Disagree	[5] Strongly Agree	[5] Strongly Agree	[5] Strongly Agree	[5] Strongly Agree	[5] Strongly Agree	[5] Strongly Agree	[1] Strongly Disagree	[1] Strongly Disagree	[5] Always	[1] Never	[1] Never	[1] Never
Female	35-44	Midwest	GradAdvDeg	$50,000 - $74,999	1	Dog(s)							Primary caregiver for my pet(s)	[5] Strongly Agree	[5] Strongly Agree	[3] Neutral	[4] Agree	[3] Neutral	[3] Neutral
Female	18-24	West	ColNoDeg	$50,000 - $74,999	1	Dog(s)							Primary caregiver for my pet(s)	[2] Disagree	[5] Strongly Agree	[4] Agree	[4] Agree	[2] Disagree	[4] Agree	Surgery
Female	35-44	Northeast	GradAdvDeg	$50,000 - $74,999	1	Cat(s)							Primary caregiver for my pet(s),Primary care seeker for veterinary care	[5] Strongly Agree	[5] Strongly Agree	[5] Strongly Agree	[5] Strongly Agree	[5] Strongly Agree			Preventative care (e.g., annual examinations, dental care, vaccinations, parasite control),Treatment (e.g., illness, injury, emergency care)			[5] Strongly Agree	[5] Strongly Agree	[4] Agree	[1] Strongly Disagree	[3] Neutral	[3] Neutral	[3] Neutral	[2] Disagree	[5] Strongly Agree	[1] Strongly Disagree	[1] Strongly Disagree	[1] Strongly Disagree	[5] Strongly Agree	[5] Strongly Agree	[5] Strongly Agree	[5] Strongly Agree	[5] Strongly Agree	[5] Strongly Agree	[5] Strongly Agree	[1] Strongly Disagree	[1] Strongly Disagree	[5] Always	[1] Never	[1] Never	[1] Never	[5] Strongly Agree
Female	65 +	Northeast	BABSAssocT	$50,000 - $74,999	1	Dog(s)							Primary caregiver for my pet(s),Primary care seeker for veterinary care	[4] Agree	[4] Agree	[4] Agree	[4] Agree	[4] Agree			Preventative care (e.g., annual examinations, dental care, vaccinations, parasite control),Treatment (e.g., illness, injury, emergency care),Reproductive care (e.g., genetic health testing, breeding, whelping/giving birth),Behavioral consultations			[4] Agree	[4] Agree	[3] Neutral	[3] Neutral	[2] Disagree	[2] Disagree	[2] Disagree	[2] Disagree	[4] Agree	[2] Disagree	[2] Disagree	[2] Disagree	[2] Disagree	[4] Agree	[4] Agree	[4] Agree	[4] Agree	[4] Agree	[4] Agree	[2] Disagree	[2] Disagree	[5] Always	[1] Never	[1] Never	[1] Never	[4] Agree
Female	18-24	Northeast	BABSAssocT	$50,000 - $74,999	1	Dog(s)							Neither	[5] Strongly Agree	[5] Strongly Agree	[5] Strongly Agree	[5] Strongly Agree	[5] Strongly Agree
Female	18-24	Northeast	HSNoCol	$50,000 - $74,999	1	Dog(s)							Neither	[5] Strongly Agree	[2] Disagree	[3] Neutral	[1] Strongly Disagree	[4] Agree	[4] Agree
Female	25-34	South	BABSAssocT	$50,000 - $74,999	1	Dog(s)							Primary caregiver for my pet(s)	[5] Strongly Agree	[5] Strongly Agree	[5] Strongly Agree	[5] Strongly Agree	[5] Strongly Agree	[5] Strongly Agree
Female	25-34	South	BABSAssocT	$50,000 - $74,999	1	Dog(s)							Primary caregiver for my pet(s)	[3] Neutral	[3] Neutral	[5] Strongly Agree	[5] Strongly Agree	[5] Strongly Agree
Female	55-64	South	ColNoDeg	$50,000 - $74,999	1	Cat(s)							Neither	[4] Agree	[3] Neutral	[3] Neutral	[3] Neutral	[3] Neutral	[3] Neutral
Female	45-54	West	BABSAssocT	$50,000 - $74,999	1	Cat(s)							Primary caregiver for my pet(s)	[4] Agree	[4] Agree	[5] Strongly Agree	[4] Agree	[3] Neutral
Female	45-54	South	BABSAssocT	$50,000 - $74,999	1	Dog(s)							Primary caregiver for my pet(s)	[4] Agree	[5] Strongly Agree	[5] Strongly Agree	[4] Agree	[4] Agree	[4] Agree	Nothing
Female	55-64	South	BABSAssocT	$50,000 - $74,999	1	Dog(s)							Primary caregiver for my pet(s)	[4] Agree	[4] Agree	[4] Agree	[4] Agree	[4] Agree	[3] Neutral
Female	18-24	South	ColNoDeg	$50,000 - $74,999	1	Dog(s)							Primary caregiver for my pet(s),Primary care seeker for veterinary care	[4] Agree	[4] Agree	[4] Agree	[4] Agree	[4] Agree			Treatment (e.g., illness, injury, emergency care)		Yes	[4] Agree	[3] Neutral	[3] Neutral	[4] Agree	[4] Agree	[2] Disagree	[4] Agree	[3] Neutral	[4] Agree	[2] Disagree	[4] Agree	[4] Agree	[3] Neutral	[3] Neutral	[2] Disagree	[4] Agree	[3] Neutral	[2] Disagree	[3] Neutral	[2] Disagree	[2] Disagree	[4] Often	[2] Rarely	[3] Sometimes	[3] Sometimes	[4] Agree
Female	18-24	West	HSNoCol	$50,000 - $74,999	1	Dog(s),Cat(s)							Primary caregiver for my pet(s)	[4] Agree	[4] Agree	[4] Agree	[3] Neutral	[4] Agree
Female	45-54	Midwest	GradAdvDeg	$50,000 - $74,999	1	Dog(s)							Primary caregiver for my pet(s),Primary care seeker for veterinary care	[2] Disagree	[3] Neutral	[4] Agree	[4] Agree	[4] Agree	[3] Neutral		Preventative care (e.g., annual examinations, dental care, vaccinations, parasite control),Treatment (e.g., illness, injury, emergency care)			[5] Strongly Agree	[4] Agree	[1] Strongly Disagree	[3] Neutral	[2] Disagree	[2] Disagree	[1] Strongly Disagree	[2] Disagree	[5] Strongly Agree	[2] Disagree	[1] Strongly Disagree	[4] Agree	[1] Strongly Disagree	[3] Neutral	[5] Strongly Agree	[2] Disagree	[3] Neutral	[3] Neutral	[4] Agree	[2] Disagree	[2] Disagree	[4] Often	[4] Often	[2] Rarely	[1] Never	[5] Strongly Agree
Female	45-54	West	ColNoDeg	$50,000 - $74,999	1	Dog(s)							Neither	[5] Strongly Agree	[5] Strongly Agree	[5] Strongly Agree	[5] Strongly Agree	[5] Strongly Agree	[5] Strongly Agree
Female	55-64	Northeast	GradAdvDeg	$50,000 - $74,999	1	Dog(s)							Primary caregiver for my pet(s)	[4] Agree	[4] Agree	[4] Agree	[4] Agree	[4] Agree	[3] Neutral
Female	55-64	South	ColNoDeg	$50,000 - $74,999	1	Dog(s)							Primary caregiver for my pet(s)	[5] Strongly Agree	[5] Strongly Agree	[5] Strongly Agree	[5] Strongly Agree	[4] Agree	[5] Strongly Agree
Female	55-64	South	HSNoCol	$50,000 - $74,999	1	Dog(s)							Primary caregiver for my pet(s)	[4] Agree	[3] Neutral	[5] Strongly Agree	[5] Strongly Agree	[4] Agree
Female	55-64	South	HSNoCol	$50,000 - $74,999	1	Reptile(s)/Amphibian(s)							Primary caregiver for my pet(s)	[3] Neutral	[4] Agree	[4] Agree	[4] Agree	[3] Neutral	[3] Neutral
Female	55-64	South	HSNoCol	$50,000 - $74,999	1	Dog(s)							Primary caregiver for my pet(s),Primary care seeker for veterinary care	[4] Agree	[4] Agree	[4] Agree	[5] Strongly Agree	[4] Agree	[3] Neutral	All good	Preventative care (e.g., annual examinations, dental care, vaccinations, parasite control),Treatment (e.g., illness, injury, emergency care)		Yes	[4] Agree	[4] Agree	[3] Neutral	[2] Disagree	[1] Strongly Disagree	[2] Disagree	[2] Disagree	[3] Neutral	[4] Agree	[2] Disagree	[2] Disagree	[1] Strongly Disagree	[2] Disagree	[5] Strongly Agree	[5] Strongly Agree	[4] Agree	[5] Strongly Agree	[4] Agree	[5] Strongly Agree	[1] Strongly Disagree	[2] Disagree	[5] Always	[5] Always	[1] Never	[1] Never	[1] Strongly Disagree
Female	55-64	Northeast	GradAdvDeg	$50,000 - $74,999	1	Dog(s)							Primary caregiver for my pet(s),Primary care seeker for veterinary care	[4] Agree	[5] Strongly Agree	[5] Strongly Agree	[4] Agree	[3] Neutral			Preventative care (e.g., annual examinations, dental care, vaccinations, parasite control),Treatment (e.g., illness, injury, emergency care)			[4] Agree	[5] Strongly Agree	[2] Disagree	[1] Strongly Disagree	[3] Neutral	[1] Strongly Disagree	[1] Strongly Disagree	[2] Disagree	[4] Agree	[1] Strongly Disagree	[1] Strongly Disagree	[1] Strongly Disagree	[1] Strongly Disagree	[5] Strongly Agree	[5] Strongly Agree	[3] Neutral	[5] Strongly Agree	[5] Strongly Agree	[5] Strongly Agree	[2] Disagree	[1] Strongly Disagree	[5] Always	[1] Never	[1] Never	[1] Never	[4] Agree
Female	55-64	South	HSNoCol	$50,000 - $74,999	1	Dog(s)							Primary caregiver for my pet(s)	[5] Strongly Agree	[4] Agree	[4] Agree	[4] Agree	[4] Agree	[3] Neutral
Female	55-64	South	GradAdvDeg	$50,000 - $74,999	1	Cat(s)							Primary caregiver for my pet(s)	[5] Strongly Agree	[5] Strongly Agree	[5] Strongly Agree	[5] Strongly Agree	[5] Strongly Agree
Female	65 +	Midwest	HSNoCol	$25,000 - $49,999	1	Dog(s)							Primary caregiver for my pet(s)	[4] Agree	[5] Strongly Agree	[5] Strongly Agree	[5] Strongly Agree	[4] Agree	[3] Neutral
Female	65 +	Northeast	GradAdvDeg	$25,000 - $49,999	1	Cat(s)							Primary caregiver for my pet(s)	[4] Agree	[4] Agree	[4] Agree	[4] Agree	[4] Agree
Female	25-34	Midwest	ColNoDeg	$25,000 - $49,999	1	Dog(s)							Primary caregiver for my pet(s)	[5] Strongly Agree	[4] Agree	[3] Neutral	[3] Neutral	[4] Agree	[3] Neutral
Female	55-64	Midwest	ColNoDeg	$25,000 - $49,999	1	Dog(s)							Primary caregiver for my pet(s)	[5] Strongly Agree	[5] Strongly Agree	[5] Strongly Agree	[5] Strongly Agree	[5] Strongly Agree	[5] Strongly Agree
Female	65 +	West	BABSAssocT	$25,000 - $49,999	1	Dog(s)							Primary care seeker for veterinary care	[4] Agree	[4] Agree	[4] Agree	[4] Agree	[4] Agree			Preventative care (e.g., annual examinations, dental care, vaccinations, parasite control),Treatment (e.g., illness, injury, emergency care),Reproductive care (e.g., genetic health testing, breeding, whelping/giving birth)		Yes	[4] Agree	[4] Agree	[4] Agree	[4] Agree	[4] Agree	[4] Agree	[4] Agree	[4] Agree	[4] Agree	[4] Agree	[4] Agree	[4] Agree	[4] Agree	[4] Agree	[4] Agree	[4] Agree	[4] Agree	[4] Agree	[4] Agree	[4] Agree	[4] Agree	[4] Often	[4] Often	[4] Often	[4] Often	[4] Agree
Female	55-64	South	ColNoDeg	$25,000 - $49,999	1	Dog(s)							Primary caregiver for my pet(s)	[4] Agree	[3] Neutral	[3] Neutral	[5] Strongly Agree	[3] Neutral	[3] Neutral
Female	65 +	Midwest	BABSAssocT	$25,000 - $49,999	1	Cat(s)							Primary caregiver for my pet(s)	[4] Agree	[4] Agree	[4] Agree	[4] Agree	[4] Agree
Female	65 +	South	BABSAssocT	$25,000 - $49,999	1	Cat(s)							Primary caregiver for my pet(s),Primary care seeker for veterinary care	[4] Agree	[4] Agree	[4] Agree	[4] Agree	[4] Agree			Preventative care (e.g., annual examinations, dental care, vaccinations, parasite control),Treatment (e.g., illness, injury, emergency care)		Yes	[4] Agree	[4] Agree	[2] Disagree	[4] Agree	[4] Agree	[2] Disagree	[2] Disagree	[2] Disagree	[4] Agree	[3] Neutral	[2] Disagree	[2] Disagree	[2] Disagree	[3] Neutral	[4] Agree	[4] Agree	[4] Agree	[4] Agree	[4] Agree	[2] Disagree	[3] Neutral	[3] Sometimes	[2] Rarely	[2] Rarely	[2] Rarely	[4] Agree
Female	55-64	South	HSNoCol	$25,000 - $49,999	1	Cat(s)							Primary caregiver for my pet(s)	[5] Strongly Agree	[5] Strongly Agree	[5] Strongly Agree	[5] Strongly Agree	[4] Agree
Female	18-24	West	HSNoCol	$25,000 - $49,999	1	Dog(s)							Primary caregiver for my pet(s)	[3] Neutral	[4] Agree	[5] Strongly Agree	[3] Neutral	[3] Neutral	[4] Agree
Female	35-44	Midwest	ColNoDeg	$25,000 - $49,999	1	Cat(s)							Neither	[3] Neutral	[3] Neutral	[3] Neutral	[3] Neutral	[3] Neutral	[3] Neutral
Female	25-34	South	HSNoCol	$25,000 - $49,999	1	Cat(s)							Neither	[5] Strongly Agree	[5] Strongly Agree	[5] Strongly Agree	[5] Strongly Agree	[5] Strongly Agree	[5] Strongly Agree
Female	45-54	West	ColNoDeg	$25,000 - $49,999	1	Dog(s)							Primary caregiver for my pet(s)	[3] Neutral	[3] Neutral	[3] Neutral	[3] Neutral	[3] Neutral	[3] Neutral
Female	35-44	South	BABSAssocT	$25,000 - $49,999	1	Cat(s)							Primary caregiver for my pet(s)	[4] Agree	[4] Agree	[4] Agree	[4] Agree	[3] Neutral
Female	18-24	Midwest	HSNoCol	$25,000 - $49,999	1	Dog(s)							Primary caregiver for my pet(s)	[2] Disagree	[5] Strongly Agree	[5] Strongly Agree	[3] Neutral	[5] Strongly Agree	[5] Strongly Agree
Female	18-24	West	BABSAssocT	$25,000 - $49,999	1	Cat(s)							Primary caregiver for my pet(s)	[5] Strongly Agree	[5] Strongly Agree	[5] Strongly Agree	[5] Strongly Agree	[5] Strongly Agree	[5] Strongly Agree
Female	18-24	Midwest	HSNoCol	$25,000 - $49,999	1	Cat(s)							Primary caregiver for my pet(s),Primary care seeker for veterinary care	[5] Strongly Agree	[5] Strongly Agree	[5] Strongly Agree	[5] Strongly Agree	[5] Strongly Agree			Preventative care (e.g., annual examinations, dental care, vaccinations, parasite control),Treatment (e.g., illness, injury, emergency care)			[3] Neutral	[4] Agree	[3] Neutral	[4] Agree	[4] Agree	[3] Neutral	[3] Neutral	[4] Agree	[3] Neutral	[3] Neutral	[2] Disagree	[4] Agree	[4] Agree	[4] Agree	[3] Neutral	[3] Neutral	[3] Neutral	[4] Agree	[4] Agree	[2] Disagree	[3] Neutral	[4] Often	[2] Rarely	[2] Rarely	[1] Never	[5] Strongly Agree
Female	18-24	South	NoHSGrad	$25,000 - $49,999	1	Dog(s)							Primary caregiver for my pet(s),Primary care seeker for veterinary care	[5] Strongly Agree	[5] Strongly Agree	[5] Strongly Agree	[5] Strongly Agree	[5] Strongly Agree			Preventative care (e.g., annual examinations, dental care, vaccinations, parasite control),Treatment (e.g., illness, injury, emergency care)		Yes	[5] Strongly Agree	[5] Strongly Agree	[3] Neutral	[3] Neutral	[1] Strongly Disagree	[1] Strongly Disagree	[1] Strongly Disagree	[3] Neutral	[5] Strongly Agree	[1] Strongly Disagree	[1] Strongly Disagree	[3] Neutral	[1] Strongly Disagree	[5] Strongly Agree	[5] Strongly Agree	[3] Neutral	[5] Strongly Agree	[5] Strongly Agree	[5] Strongly Agree	[1] Strongly Disagree	[1] Strongly Disagree	[5] Always	[1] Never	[1] Never	[1] Never	[5] Strongly Agree
Female	45-54	Midwest	GradAdvDeg	$25,000 - $49,999	1	Cat(s)							Primary caregiver for my pet(s),Primary care seeker for veterinary care		[5] Strongly Agree	[5] Strongly Agree	[5] Strongly Agree	[5] Strongly Agree			Preventative care (e.g., annual examinations, dental care, vaccinations, parasite control),Treatment (e.g., illness, injury, emergency care),Reproductive care (e.g., genetic health testing, breeding, whelping/giving birth),Behavioral consultations			[4] Agree	[5] Strongly Agree	[1] Strongly Disagree	[2] Disagree	[2] Disagree	[2] Disagree	[3] Neutral	[3] Neutral	[4] Agree	[1] Strongly Disagree	[1] Strongly Disagree	[1] Strongly Disagree	[1] Strongly Disagree	[4] Agree	[4] Agree	[4] Agree	[4] Agree	[4] Agree	[4] Agree	[1] Strongly Disagree	[1] Strongly Disagree	[4] Often	[2] Rarely	[1] Never	[1] Never	[2] Disagree
Female	55-64	West	BABSAssocT	$25,000 - $49,999	1	Dog(s)							Primary caregiver for my pet(s),Primary care seeker for veterinary care	[4] Agree	[4] Agree	[4] Agree	[4] Agree	[4] Agree	[3] Neutral		Preventative care (e.g., annual examinations, dental care, vaccinations, parasite control),Treatment (e.g., illness, injury, emergency care)			[4] Agree	[3] Neutral	[4] Agree	[2] Disagree	[4] Agree	[1] Strongly Disagree	[4] Agree	[4] Agree	[4] Agree	[2] Disagree	[3] Neutral	[2] Disagree	[2] Disagree	[4] Agree	[4] Agree	[2] Disagree	[4] Agree	[3] Neutral	[4] Agree	[3] Neutral	[2] Disagree	[3] Sometimes	[2] Rarely	[2] Rarely	[2] Rarely	[3] Neutral
Female	35-44	Midwest	ColNoDeg	$25,000 - $49,999	1	Dog(s)							Primary caregiver for my pet(s)	[5] Strongly Agree	[4] Agree	[5] Strongly Agree	[4] Agree	[4] Agree	[3] Neutral
Female	35-44	Midwest	HSNoCol	$25,000 - $49,999	1	Dog(s)							Primary caregiver for my pet(s)	[5] Strongly Agree	[5] Strongly Agree	[5] Strongly Agree	[5] Strongly Agree	[5] Strongly Agree	[5] Strongly Agree
Female	35-44	Northeast	HSNoCol	$25,000 - $49,999	1	Cat(s)							Primary caregiver for my pet(s)	[3] Neutral	[3] Neutral	[3] Neutral	[3] Neutral	[3] Neutral	[3] Neutral	Ability to get to appointments
Female	25-34	South	HSNoCol	$25,000 - $49,999	1	Dog(s)							Primary caregiver for my pet(s)	[3] Neutral	[4] Agree	[5] Strongly Agree	[5] Strongly Agree	[5] Strongly Agree	[4] Agree
Female	45-54	West	ColNoDeg	$25,000 - $49,999	1	Dog(s)							Primary caregiver for my pet(s)	[5] Strongly Agree	[5] Strongly Agree	[5] Strongly Agree	[5] Strongly Agree	[5] Strongly Agree
Female	45-54	Midwest	BABSAssocT	$25,000 - $49,999	1	Bird(s)							Neither	[4] Agree	[4] Agree	[4] Agree	[4] Agree	[4] Agree	[4] Agree
Female	45-54	Midwest	BABSAssocT	$25,000 - $49,999	1	Cat(s)							Primary caregiver for my pet(s),Primary care seeker for veterinary care	[4] Agree	[4] Agree	[4] Agree	[4] Agree	[4] Agree			Preventative care (e.g., annual examinations, dental care, vaccinations, parasite control),Treatment (e.g., illness, injury, emergency care)			[4] Agree	[5] Strongly Agree	[3] Neutral	[2] Disagree	[2] Disagree	[2] Disagree	[2] Disagree	[3] Neutral	[4] Agree	[1] Strongly Disagree	[1] Strongly Disagree	[2] Disagree	[1] Strongly Disagree	[4] Agree	[4] Agree	[4] Agree	[4] Agree	[4] Agree	[5] Strongly Agree	[1] Strongly Disagree	[1] Strongly Disagree	[4] Often	[1] Never	[1] Never	[1] Never	[2] Disagree
Female	45-54	South	HSNoCol	$25,000 - $49,999	1	Dog(s)							Primary caregiver for my pet(s)	[3] Neutral	[3] Neutral	[3] Neutral	[3] Neutral	[3] Neutral	[3] Neutral
Female	55-64	South	ColNoDeg	$25,000 - $49,999	1	Cat(s)							Primary caregiver for my pet(s)	[4] Agree	[4] Agree	[4] Agree	[4] Agree	[4] Agree	[4] Agree
Female	55-64	South	ColNoDeg	$100,000 +	1	Dog(s)							Primary caregiver for my pet(s)	[5] Strongly Agree	[5] Strongly Agree	[5] Strongly Agree	[5] Strongly Agree	[5] Strongly Agree	[3] Neutral
Female	25-34	Northeast	ColNoDeg	$100,000 +	1	Cat(s)							Primary caregiver for my pet(s)	[5] Strongly Agree	[4] Agree	[3] Neutral	[4] Agree	[3] Neutral	[3] Neutral	Safety
Female	65 +	Northeast	ColNoDeg	$100,000 +	1	Cat(s)							Primary caregiver for my pet(s),Primary care seeker for veterinary care	[5] Strongly Agree	[5] Strongly Agree	[5] Strongly Agree	[5] Strongly Agree	[4] Agree			Preventative care (e.g., annual examinations, dental care, vaccinations, parasite control),Treatment (e.g., illness, injury, emergency care)			[5] Strongly Agree	[2] Disagree	[1] Strongly Disagree	[2] Disagree	[2] Disagree	[2] Disagree	[3] Neutral	[2] Disagree	[5] Strongly Agree	[2] Disagree	[1] Strongly Disagree	[2] Disagree	[1] Strongly Disagree	[4] Agree	[4] Agree	[3] Neutral	[5] Strongly Agree	[4] Agree	[5] Strongly Agree	[1] Strongly Disagree	[2] Disagree	[5] Always	[2] Rarely	[1] Never	[5] Always	[4] Agree
Female	65 +	South	HSNoCol	$100,000 +	1	Dog(s)							Primary caregiver for my pet(s)	[2] Disagree	[3] Neutral	[5] Strongly Agree	[4] Agree	[3] Neutral		Being able to get to the Veterinary
Female	25-34	Northeast	GradAdvDeg	$100,000 +	1	Dog(s)							Primary caregiver for my pet(s),Primary care seeker for veterinary care	[4] Agree	[5] Strongly Agree	[5] Strongly Agree	[5] Strongly Agree	[3] Neutral			Preventative care (e.g., annual examinations, dental care, vaccinations, parasite control),Treatment (e.g., illness, injury, emergency care)			[4] Agree	[5] Strongly Agree	[1] Strongly Disagree	[3] Neutral	[4] Agree	[1] Strongly Disagree	[2] Disagree	[2] Disagree	[4] Agree	[2] Disagree	[1] Strongly Disagree	[2] Disagree	[1] Strongly Disagree	[4] Agree	[4] Agree	[4] Agree	[4] Agree	[4] Agree	[4] Agree	[1] Strongly Disagree	[2] Disagree	[5] Always	[1] Never	[1] Never	[1] Never
Female	25-34	West	GradAdvDeg	$100,000 +	1	Dog(s),Cat(s)							Primary caregiver for my pet(s)	[4] Agree	[4] Agree	[4] Agree	[4] Agree	[4] Agree	[4] Agree	Xdf
Female	55-64	South	HSNoCol	$100,000 +	1	Dog(s)							Primary caregiver for my pet(s)	[3] Neutral	[5] Strongly Agree	[5] Strongly Agree	[5] Strongly Agree	[3] Neutral	[5] Strongly Agree
Female	55-64	Midwest	ColNoDeg	$100,000 +	1	Dog(s)							Primary caregiver for my pet(s)	[4] Agree	[3] Neutral	[3] Neutral	[4] Agree	[3] Neutral
Female	65 +	Midwest	ColNoDeg	$100,000 +	1	Dog(s)							Neither	[3] Neutral	[3] Neutral	[3] Neutral	[3] Neutral	[3] Neutral	[3] Neutral
Female	35-44	Northeast	ColNoDeg	$100,000 +	1	Dog(s)							Primary caregiver for my pet(s),Primary care seeker for veterinary care	[4] Agree	[4] Agree	[4] Agree	[4] Agree	[3] Neutral	[3] Neutral		Preventative care (e.g., annual examinations, dental care, vaccinations, parasite control),Treatment (e.g., illness, injury, emergency care),Behavioral consultations		Yes	[4] Agree	[4] Agree	[2] Disagree	[2] Disagree	[2] Disagree	[2] Disagree	[2] Disagree	[2] Disagree	[4] Agree	[2] Disagree	[4] Agree	[2] Disagree	[2] Disagree	[4] Agree	[4] Agree	[3] Neutral	[4] Agree	[4] Agree	[4] Agree	[1] Strongly Disagree	[2] Disagree	[4] Often	[2] Rarely	[1] Never	[1] Never	[4] Agree
Female	55-64	West	HSNoCol	$100,000 +	1	Dog(s)							Primary caregiver for my pet(s),Primary care seeker for veterinary care	[5] Strongly Agree	[3] Neutral	[5] Strongly Agree	[5] Strongly Agree	[3] Neutral	[3] Neutral		Preventative care (e.g., annual examinations, dental care, vaccinations, parasite control),Treatment (e.g., illness, injury, emergency care),Behavioral consultations		Yes	[5] Strongly Agree	[5] Strongly Agree	[3] Neutral	[1] Strongly Disagree	[1] Strongly Disagree	[1] Strongly Disagree	[1] Strongly Disagree	[3] Neutral	[5] Strongly Agree	[1] Strongly Disagree	[1] Strongly Disagree	[2] Disagree	[1] Strongly Disagree	[5] Strongly Agree	[5] Strongly Agree	[4] Agree	[5] Strongly Agree	[5] Strongly Agree	[5] Strongly Agree	[1] Strongly Disagree	[1] Strongly Disagree	[5] Always	[5] Always	[1] Never	[1] Never	[5] Strongly Agree
Female	25-34	Northeast	GradAdvDeg	$100,000 +	1	Dog(s)							Primary caregiver for my pet(s)	[5] Strongly Agree	[5] Strongly Agree	[5] Strongly Agree	[5] Strongly Agree	[5] Strongly Agree	[5] Strongly Agree
Female	35-44	South	ColNoDeg	$100,000 +	1	Dog(s)							Primary caregiver for my pet(s)	[5] Strongly Agree	[5] Strongly Agree	[5] Strongly Agree	[5] Strongly Agree	[5] Strongly Agree	[5] Strongly Agree
Female	45-54	Midwest	HSNoCol	$100,000 +	1	Dog(s)							Primary caregiver for my pet(s)	[5] Strongly Agree	[5] Strongly Agree	[5] Strongly Agree	[5] Strongly Agree	[3] Neutral
Female	45-54	Midwest	BABSAssocT	$100,000 +	1	Dog(s)							Primary caregiver for my pet(s),Primary care seeker for veterinary care	[4] Agree	[5] Strongly Agree	[5] Strongly Agree	[4] Agree	[4] Agree			Preventative care (e.g., annual examinations, dental care, vaccinations, parasite control),Treatment (e.g., illness, injury, emergency care)		Yes	[5] Strongly Agree	[5] Strongly Agree	[1] Strongly Disagree	[3] Neutral	[3] Neutral	[3] Neutral	[2] Disagree	[2] Disagree	[5] Strongly Agree	[2] Disagree	[2] Disagree	[3] Neutral	[2] Disagree	[4] Agree	[5] Strongly Agree	[2] Disagree	[4] Agree	[4] Agree	[4] Agree	[1] Strongly Disagree	[2] Disagree	[4] Often	[1] Never	[1] Never	[1] Never	[4] Agree
Female	45-54	Northeast	ColNoDeg	$100,000 +	1	Dog(s)							Primary caregiver for my pet(s)	[5] Strongly Agree	[5] Strongly Agree	[5] Strongly Agree	[4] Agree	[4] Agree
Female	35-44	Northeast	BABSAssocT	$100,000 +	1	Dog(s)							Primary caregiver for my pet(s)	[4] Agree	[5] Strongly Agree	[4] Agree	[5] Strongly Agree	[4] Agree
Female	35-44	South	BABSAssocT	$100,000 +	1	Dog(s)							Primary caregiver for my pet(s),Primary care seeker for veterinary care	[5] Strongly Agree	[5] Strongly Agree	[5] Strongly Agree	[5] Strongly Agree	[5] Strongly Agree	[5] Strongly Agree		Preventative care (e.g., annual examinations, dental care, vaccinations, parasite control),Treatment (e.g., illness, injury, emergency care)		Yes	[5] Strongly Agree	[5] Strongly Agree	[5] Strongly Agree	[5] Strongly Agree	[5] Strongly Agree	[5] Strongly Agree	[5] Strongly Agree	[5] Strongly Agree	[5] Strongly Agree	[1] Strongly Disagree	[1] Strongly Disagree	[1] Strongly Disagree	[1] Strongly Disagree	[1] Strongly Disagree	[1] Strongly Disagree	[1] Strongly Disagree	[1] Strongly Disagree	[1] Strongly Disagree	[1] Strongly Disagree	[1] Strongly Disagree	[1] Strongly Disagree	[5] Always	[5] Always	[5] Always	[5] Always
Female	55-64	Northeast	BABSAssocT	$100,000 +	1	Dog(s)							Primary caregiver for my pet(s),Primary care seeker for veterinary care	[4] Agree	[5] Strongly Agree	[5] Strongly Agree	[4] Agree	[3] Neutral			Preventative care (e.g., annual examinations, dental care, vaccinations, parasite control),Treatment (e.g., illness, injury, emergency care)			[4] Agree	[5] Strongly Agree	[3] Neutral	[4] Agree	[1] Strongly Disagree	[1] Strongly Disagree	[1] Strongly Disagree	[1] Strongly Disagree	[4] Agree	[1] Strongly Disagree	[1] Strongly Disagree	[1] Strongly Disagree	[1] Strongly Disagree	[5] Strongly Agree	[5] Strongly Agree	[3] Neutral	[5] Strongly Agree	[5] Strongly Agree	[5] Strongly Agree	[1] Strongly Disagree	[1] Strongly Disagree	[5] Always	[2] Rarely	[2] Rarely	[1] Never
Female	55-64	South	GradAdvDeg	$100,000 +	1	Dog(s)							Primary caregiver for my pet(s)	[4] Agree	[4] Agree	[5] Strongly Agree	[4] Agree	[4] Agree
Female	35-44	South	GradAdvDeg	$100,000 +	1	Dog(s),Cat(s)							Primary caregiver for my pet(s)	[5] Strongly Agree	[5] Strongly Agree	[5] Strongly Agree	[4] Agree	[4] Agree	[4] Agree	The
Female	35-44	South	BABSAssocT	$100,000 +	1	Dog(s)							Primary caregiver for my pet(s)	[4] Agree	[4] Agree	[5] Strongly Agree	[4] Agree	[4] Agree	[4] Agree	Doctors
Female	45-54	Northeast	BABSAssocT	$100,000 +	1	Dog(s)							Primary caregiver for my pet(s)	[4] Agree	[2] Disagree	[5] Strongly Agree	[4] Agree	[3] Neutral	[3] Neutral
Female	45-54	South	GradAdvDeg	$100,000 +	1	Dog(s)							Primary caregiver for my pet(s),Primary care seeker for veterinary care	[4] Agree	[4] Agree	[4] Agree	[4] Agree	[4] Agree			Preventative care (e.g., annual examinations, dental care, vaccinations, parasite control),Treatment (e.g., illness, injury, emergency care),Behavioral consultations		Yes	[5] Strongly Agree	[5] Strongly Agree	[2] Disagree	[4] Agree	[2] Disagree	[2] Disagree	[2] Disagree	[2] Disagree	[5] Strongly Agree	[1] Strongly Disagree	[2] Disagree	[3] Neutral	[1] Strongly Disagree	[5] Strongly Agree	[5] Strongly Agree	[2] Disagree	[5] Strongly Agree	[5] Strongly Agree	[5] Strongly Agree	[1] Strongly Disagree	[1] Strongly Disagree	[5] Always	[1] Never	[1] Never	[1] Never	[3] Neutral
Female	45-54	West	GradAdvDeg	$100,000 +	1	Dog(s)							Primary caregiver for my pet(s),Primary care seeker for veterinary care	[5] Strongly Agree	[3] Neutral	[4] Agree	[4] Agree	[3] Neutral	[3] Neutral		Preventative care (e.g., annual examinations, dental care, vaccinations, parasite control),Treatment (e.g., illness, injury, emergency care)		Yes	[5] Strongly Agree	[5] Strongly Agree	[3] Neutral	[2] Disagree	[2] Disagree	[2] Disagree	[2] Disagree	[3] Neutral	[5] Strongly Agree	[2] Disagree	[2] Disagree	[2] Disagree	[1] Strongly Disagree	[5] Strongly Agree	[5] Strongly Agree	[5] Strongly Agree	[5] Strongly Agree	[5] Strongly Agree	[5] Strongly Agree	[1] Strongly Disagree	[2] Disagree	[5] Always	[3] Sometimes	[1] Never	[1] Never	[1] Strongly Disagree
Female	55-64	Midwest	ColNoDeg	$100,000 +	1	Cat(s)							Primary caregiver for my pet(s)	[5] Strongly Agree	[3] Neutral	[4] Agree	[5] Strongly Agree	[5] Strongly Agree	[3] Neutral
Female	55-64	Northeast	GradAdvDeg	$100,000 +	1	Dog(s)							Primary caregiver for my pet(s)	[3] Neutral	[3] Neutral	[3] Neutral	[3] Neutral	[4] Agree	[2] Disagree
Female	55-64	Midwest	GradAdvDeg	$100,000 +	1	Cat(s)							Neither	[3] Neutral	[4] Agree	[5] Strongly Agree	[4] Agree	[1] Strongly Disagree	[3] Neutral
Female	55-64	South	ColNoDeg	$100,000 +	1	Dog(s)							Primary caregiver for my pet(s)	[5] Strongly Agree	[5] Strongly Agree	[5] Strongly Agree	[5] Strongly Agree	[5] Strongly Agree	[5] Strongly Agree
Female	55-64	South	GradAdvDeg	$100,000 +	1	Cat(s)							Primary caregiver for my pet(s),Primary care seeker for veterinary care	[5] Strongly Agree	[5] Strongly Agree	[5] Strongly Agree	[5] Strongly Agree	[5] Strongly Agree			Preventative care (e.g., annual examinations, dental care, vaccinations, parasite control),Treatment (e.g., illness, injury, emergency care),Reproductive care (e.g., genetic health testing, breeding, whelping/giving birth),Behavioral consultations			[5] Strongly Agree	[5] Strongly Agree	[1] Strongly Disagree	[1] Strongly Disagree	[1] Strongly Disagree	[1] Strongly Disagree	[1] Strongly Disagree	[1] Strongly Disagree	[5] Strongly Agree	[3] Neutral	[1] Strongly Disagree	[5] Strongly Agree	[3] Neutral	[5] Strongly Agree	[3] Neutral	[5] Strongly Agree	[5] Strongly Agree	[2] Disagree	[5] Strongly Agree	[4] Agree	[3] Neutral	[1] Never	[4] Often	[3] Sometimes	[2] Rarely
Female	25-34	Northeast	GradAdvDeg	$100,000 +	1	Dog(s)							Primary caregiver for my pet(s)	[5] Strongly Agree	[5] Strongly Agree	[5] Strongly Agree	[5] Strongly Agree	[4] Agree
Female	55-64	South	GradAdvDeg	$100,000 +	1	Dog(s)							Primary caregiver for my pet(s)	[3] Neutral	[3] Neutral	[3] Neutral	[4] Agree	[4] Agree	[3] Neutral
Female	45-54	South	GradAdvDeg	$100,000 +	1	Cat(s)							Primary caregiver for my pet(s),Primary care seeker for veterinary care	[5] Strongly Agree	[4] Agree	[5] Strongly Agree	[5] Strongly Agree	[5] Strongly Agree			Preventative care (e.g., annual examinations, dental care, vaccinations, parasite control),Treatment (e.g., illness, injury, emergency care)			[5] Strongly Agree	[5] Strongly Agree	[1] Strongly Disagree	[1] Strongly Disagree	[1] Strongly Disagree	[1] Strongly Disagree	[1] Strongly Disagree	[1] Strongly Disagree	[5] Strongly Agree	[1] Strongly Disagree	[1] Strongly Disagree	[1] Strongly Disagree	[1] Strongly Disagree	[5] Strongly Agree	[5] Strongly Agree	[5] Strongly Agree	[5] Strongly Agree	[5] Strongly Agree	[5] Strongly Agree	[1] Strongly Disagree	[1] Strongly Disagree	[5] Always	[1] Never	[1] Never	[1] Never
Female	18-24	West	HSNoCol	0 - $24,999	1	Dog(s)							Primary caregiver for my pet(s)	[3] Neutral	[3] Neutral	[4] Agree	[4] Agree	[3] Neutral
Female	55-64	South	NoHSGrad	0 - $24,999	1	Dog(s)							Primary caregiver for my pet(s)	[3] Neutral	[3] Neutral	[3] Neutral	[3] Neutral	[3] Neutral	[3] Neutral
Female	55-64	Northeast	HSNoCol	0 - $24,999	1	Dog(s),Cat(s)							Primary caregiver for my pet(s)	[5] Strongly Agree	[3] Neutral	[4] Agree	[4] Agree	[4] Agree	[3] Neutral
Female	35-44	South	ColNoDeg	$75,000 - $99,999	1	Dog(s)							Primary care seeker for veterinary care	[4] Agree	[3] Neutral	[3] Neutral	[4] Agree	[3] Neutral	[4] Agree		Preventative care (e.g., annual examinations, dental care, vaccinations, parasite control),Treatment (e.g., illness, injury, emergency care)		Yes	[4] Agree	[4] Agree	[4] Agree	[2] Disagree	[4] Agree	[4] Agree	[4] Agree	[4] Agree	[4] Agree	[4] Agree	[5] Strongly Agree	[5] Strongly Agree	[3] Neutral	[4] Agree	[4] Agree	[4] Agree	[4] Agree	[3] Neutral	[4] Agree	[4] Agree	[4] Agree	[4] Often	[4] Often	[3] Sometimes	[4] Often	[4] Agree
Female	45-54	Midwest	BABSAssocT	$75,000 - $99,999	1	Dog(s)							Primary caregiver for my pet(s)	[5] Strongly Agree	[5] Strongly Agree	[5] Strongly Agree	[5] Strongly Agree	[5] Strongly Agree	[3] Neutral
Female	35-44	West	BABSAssocT	$75,000 - $99,999	1	Dog(s)							Primary care seeker for veterinary care	[5] Strongly Agree	[5] Strongly Agree	[5] Strongly Agree	[5] Strongly Agree	[5] Strongly Agree	[5] Strongly Agree		Preventative care (e.g., annual examinations, dental care, vaccinations, parasite control),Treatment (e.g., illness, injury, emergency care),Reproductive care (e.g., genetic health testing, breeding, whelping/giving birth),Behavioral consultations		Yes	[5] Strongly Agree	[4] Agree	[3] Neutral	[2] Disagree	[3] Neutral	[2] Disagree	[4] Agree	[4] Agree	[5] Strongly Agree	[1] Strongly Disagree	[3] Neutral	[2] Disagree	[1] Strongly Disagree	[5] Strongly Agree	[5] Strongly Agree	[4] Agree	[5] Strongly Agree	[4] Agree	[5] Strongly Agree	[1] Strongly Disagree	[1] Strongly Disagree	[5] Always	[1] Never	[1] Never	[1] Never	[4] Agree
Female	18-24	South	HSNoCol	$50,000 - $74,999	1	Dog(s)							Primary caregiver for my pet(s)	[4] Agree	[4] Agree	[4] Agree	[4] Agree	[4] Agree	[3] Neutral
Female	18-24	Midwest	BABSAssocT	$50,000 - $74,999	1	Dog(s),Cat(s)							Primary caregiver for my pet(s)	[5] Strongly Agree	[3] Neutral	[3] Neutral	[5] Strongly Agree	[3] Neutral
Female	18-24	South	ColNoDeg	$50,000 - $74,999	1	Dog(s)							Primary caregiver for my pet(s)	[4] Agree	[5] Strongly Agree	[5] Strongly Agree	[5] Strongly Agree	[4] Agree
Female	35-44	South	GradAdvDeg	$25,000 - $49,999	1	Dog(s)							Primary caregiver for my pet(s)	[3] Neutral	[3] Neutral	[3] Neutral	[3] Neutral	[3] Neutral	[3] Neutral
Female	25-34	West	BABSAssocT	$25,000 - $49,999	1	Dog(s),Cat(s),Fish							Primary caregiver for my pet(s),Primary care seeker for veterinary care	[3] Neutral	[3] Neutral	[4] Agree	[5] Strongly Agree	[4] Agree	[3] Neutral	si	Preventative care (e.g., annual examinations, dental care, vaccinations, parasite control),Treatment (e.g., illness, injury, emergency care),Reproductive care (e.g., genetic health testing, breeding, whelping/giving birth),Behavioral consultations		Yes	[2] Disagree	[3] Neutral	[3] Neutral	[3] Neutral	[3] Neutral	[4] Agree	[1] Strongly Disagree	[3] Neutral	[2] Disagree	[3] Neutral	[4] Agree	[4] Agree	[3] Neutral	[5] Strongly Agree	[4] Agree	[4] Agree	[2] Disagree	[1] Strongly Disagree	[4] Agree	[4] Agree	[3] Neutral	[4] Often	[4] Often	[4] Often	[3] Sometimes	[3] Neutral
Female	35-44	South	HSNoCol	$25,000 - $49,999	1	Dog(s)							Primary caregiver for my pet(s)	[5] Strongly Agree	[4] Agree	[4] Agree	[4] Agree	[4] Agree
Female	18-24	South	BABSAssocT	$25,000 - $49,999	1	Dog(s)							Primary caregiver for my pet(s)	[4] Agree	[3] Neutral	[4] Agree	[2] Disagree	[2] Disagree	[3] Neutral
Female	45-54	Northeast	GradAdvDeg	$100,000 +	1	Fish							Neither	[3] Neutral	[3] Neutral	[5] Strongly Agree	[4] Agree	[3] Neutral	[3] Neutral
Female	35-44	Northeast	BABSAssocT	$75,000 - $99,999	1	Dog(s)							Primary caregiver for my pet(s)	[4] Agree	[5] Strongly Agree	[5] Strongly Agree	[5] Strongly Agree	[4] Agree	[3] Neutral	None
Female	25-34	West	HSNoCol	0 - $24,999	1	Fish							Primary caregiver for my pet(s)	[3] Neutral	[3] Neutral	[3] Neutral	[3] Neutral	[3] Neutral	[3] Neutral
Female	25-34	Northeast	NoHSGrad	$50,000 - $74,999	1	Dog(s)							Primary caregiver for my pet(s),Primary care seeker for veterinary care	[3] Neutral	[3] Neutral	[3] Neutral	[3] Neutral	[3] Neutral	[3] Neutral		Treatment (e.g., illness, injury, emergency care)		Yes	[3] Neutral	[3] Neutral	[3] Neutral	[3] Neutral	[3] Neutral	[3] Neutral	[3] Neutral	[3] Neutral	[3] Neutral	[4] Agree	[3] Neutral	[3] Neutral	[3] Neutral	[4] Agree	[4] Agree	[4] Agree	[3] Neutral	[3] Neutral	[3] Neutral	[3] Neutral	[4] Agree	[5] Always	[5] Always	[5] Always	[5] Always	[4] Agree
Female	45-54	South	GradAdvDeg	$25,000 - $49,999	1	Dog(s)							Primary care seeker for veterinary care	[4] Agree	[4] Agree	[4] Agree	[4] Agree	[4] Agree	[4] Agree		Preventative care (e.g., annual examinations, dental care, vaccinations, parasite control)		Yes	[4] Agree	[3] Neutral	[4] Agree	[3] Neutral	[4] Agree	[3] Neutral	[4] Agree	[3] Neutral	[4] Agree	[4] Agree	[4] Agree	[4] Agree	[4] Agree	[4] Agree	[4] Agree	[4] Agree	[4] Agree	[3] Neutral	[4] Agree	[4] Agree	[4] Agree	[3] Sometimes	[3] Sometimes	[3] Sometimes	[4] Often	[3] Neutral
Female	55-64	South	GradAdvDeg	0 - $24,999	0	NA				No				[3] Neutral	[3] Neutral	[3] Neutral	[3] Neutral	[3] Neutral	[3] Neutral
Female	65 +	South	ColNoDeg	0 - $24,999	0	NA				No				[5] Strongly Agree	[4] Agree	[5] Strongly Agree	[5] Strongly Agree	[4] Agree	[5] Strongly Agree
Female	55-64	South	NoHSGrad	0 - $24,999	0	NA				No				[4] Agree	[4] Agree	[3] Neutral	[4] Agree	[3] Neutral	[4] Agree
Female	35-44	Midwest	GradAdvDeg	0 - $24,999	0	NA				Yes	Dog(s)		Primary caregiver for my pet(s)	[4] Agree	[2] Disagree	[4] Agree	[3] Neutral	[4] Agree
Female	45-54	South	HSNoCol	0 - $24,999	0	NA				No				[4] Agree	[4] Agree	[4] Agree	[4] Agree	[4] Agree	[3] Neutral
Female	55-64	Northeast	HSNoCol	0 - $24,999	0	NA				Yes	Rabbit(s)/Guinea Pig(s)/Chinchilla(s),Bird(s)		Primary caregiver for my pet(s)	[4] Agree	[4] Agree	[4] Agree	[4] Agree	[4] Agree	[3] Neutral
Female	65 +	South	NoHSGrad	0 - $24,999	0	NA				No				[5] Strongly Agree	[5] Strongly Agree	[5] Strongly Agree	[5] Strongly Agree	[5] Strongly Agree
Female	35-44	South	BABSAssocT	0 - $24,999	0	NA				No				[5] Strongly Agree	[5] Strongly Agree	[5] Strongly Agree	[5] Strongly Agree	[5] Strongly Agree	[5] Strongly Agree	Strongly agree
Female	18-24	South	HSNoCol	0 - $24,999	0	NA				Yes	Cat(s)		Neither	[5] Strongly Agree	[5] Strongly Agree	[5] Strongly Agree	[5] Strongly Agree	[5] Strongly Agree	[5] Strongly Agree	Yea
Female	18-24	South	HSNoCol	0 - $24,999	0	NA				Yes	Dog(s),Cat(s)		Primary caregiver for my pet(s)	[3] Neutral	[3] Neutral	[3] Neutral	[3] Neutral	[3] Neutral	[3] Neutral	None
Female	25-34	South	HSNoCol	0 - $24,999	0	NA				No				[3] Neutral	[3] Neutral	[3] Neutral	[3] Neutral	[3] Neutral		Nine
Female	45-54	Northeast	HSNoCol	0 - $24,999	0	Dog(s)				Yes	Dog(s)		Primary caregiver for my pet(s)	[3] Neutral	[4] Agree	[2] Disagree	[3] Neutral	[3] Neutral	[3] Neutral
Female	35-44	West	HSNoCol	0 - $24,999	0	NA				No				[3] Neutral	[3] Neutral	[2] Disagree	[4] Agree	[4] Agree	[3] Neutral
Female	35-44	South	ColNoDeg	0 - $24,999	0	NA				No				[4] Agree	[4] Agree	[4] Agree	[4] Agree	[4] Agree
Female	35-44	South	ColNoDeg	0 - $24,999	0	NA				Yes	Dog(s)		Primary caregiver for my pet(s)	[4] Agree	[4] Agree	[4] Agree	[4] Agree	[4] Agree	[4] Agree
Female	45-54	South	HSNoCol	0 - $24,999	0	NA				No				[5] Strongly Agree	[5] Strongly Agree	[5] Strongly Agree	[5] Strongly Agree	[5] Strongly Agree	[5] Strongly Agree
Female	55-64	Northeast	GradAdvDeg	0 - $24,999	0	NA				No				[5] Strongly Agree	[5] Strongly Agree	[5] Strongly Agree	[3] Neutral	[5] Strongly Agree
Female	35-44	Midwest	ColNoDeg	0 - $24,999	0	NA				No				[5] Strongly Agree	[5] Strongly Agree	[5] Strongly Agree	[5] Strongly Agree	[5] Strongly Agree	[5] Strongly Agree
Female	65 +	Northeast	HSNoCol	$75,000 - $99,999	0	NA				No				[4] Agree	[4] Agree	[4] Agree		[1] Strongly Disagree
Female	25-34	Northeast	GradAdvDeg	$75,000 - $99,999	0	NA				No				[5] Strongly Agree	[4] Agree	[4] Agree	[4] Agree	[4] Agree
Female	35-44	West	ColNoDeg	$75,000 - $99,999	0	Dog(s),Rabbit(s)/Guinea Pig(s)/Chinchilla(s)				No				[5] Strongly Agree	[5] Strongly Agree	[5] Strongly Agree	[5] Strongly Agree	[5] Strongly Agree	[5] Strongly Agree
Female	35-44	Midwest	BABSAssocT	$50,000 - $74,999	0	NA				No				[3] Neutral	[4] Agree	[3] Neutral	[4] Agree	[3] Neutral	[1] Strongly Disagree
Female	65 +	Midwest	BABSAssocT	$50,000 - $74,999	0	NA				No				[4] Agree	[4] Agree	[5] Strongly Agree	[4] Agree	[4] Agree
Female	45-54	Midwest	HSNoCol	$50,000 - $74,999	0	NA				Yes	Small Rodent(s)		Primary caregiver for my pet(s)	[3] Neutral	[4] Agree	[3] Neutral	[3] Neutral	[2] Disagree
Female	65 +	South	BABSAssocT	$50,000 - $74,999	0	NA				No				[5] Strongly Agree	[5] Strongly Agree	[5] Strongly Agree	[5] Strongly Agree	[5] Strongly Agree
Female	18-24	Northeast	HSNoCol	$50,000 - $74,999	0	NA				No				[1] Strongly Disagree	[1] Strongly Disagree	[1] Strongly Disagree	[1] Strongly Disagree	[1] Strongly Disagree	[1] Strongly Disagree	2
Female	65 +	West	BABSAssocT	$50,000 - $74,999	0	NA				No				[4] Agree	[4] Agree	[4] Agree	[4] Agree	[5] Strongly Agree	[3] Neutral
Female	35-44	South	ColNoDeg	$50,000 - $74,999	0	NA				Yes	Dog(s)		Primary caregiver for my pet(s)	[5] Strongly Agree	[5] Strongly Agree	[4] Agree	[4] Agree	[4] Agree
Female	55-64	South	GradAdvDeg	$50,000 - $74,999	0	NA				No				[5] Strongly Agree	[4] Agree	[4] Agree	[4] Agree	[4] Agree	[1] Strongly Disagree	none
Female	18-24	Northeast	BABSAssocT	$50,000 - $74,999	0	NA				Yes	Dog(s),Cat(s)		Neither	[2] Disagree	[3] Neutral	[3] Neutral	[3] Neutral	[3] Neutral	[3] Neutral
Female	45-54	South	ColNoDeg	$50,000 - $74,999	0	NA				Yes	Dog(s)		Primary caregiver for my pet(s),Primary care seeker for veterinary care	[5] Strongly Agree	[4] Agree	[5] Strongly Agree	[5] Strongly Agree	[5] Strongly Agree	[3] Neutral		Preventative care (e.g., annual examinations, dental care, vaccinations, parasite control),Treatment (e.g., illness, injury, emergency care),Reproductive care (e.g., genetic health testing, breeding, whelping/giving birth)			[5] Strongly Agree	[5] Strongly Agree	[3] Neutral	[1] Strongly Disagree	[2] Disagree	[1] Strongly Disagree	[1] Strongly Disagree	[2] Disagree	[5] Strongly Agree	[1] Strongly Disagree	[2] Disagree	[3] Neutral	[1] Strongly Disagree	[5] Strongly Agree	[5] Strongly Agree	[3] Neutral	[5] Strongly Agree	[5] Strongly Agree	[5] Strongly Agree	[1] Strongly Disagree	[1] Strongly Disagree	[5] Always	[1] Never	[1] Never	[1] Never	[4] Agree
Female	45-54	South	ColNoDeg	$50,000 - $74,999	0	NA				No				[3] Neutral	[3] Neutral	[3] Neutral	[3] Neutral	[3] Neutral	[3] Neutral
Female	55-64	South	BABSAssocT	$50,000 - $74,999	0	NA				Yes	Dog(s)		Primary caregiver for my pet(s)	[3] Neutral	[3] Neutral	[3] Neutral	[4] Agree	[3] Neutral	[3] Neutral
Female	55-64	South	BABSAssocT	$50,000 - $74,999	0	NA				Yes	Dog(s)		Primary caregiver for my pet(s)	[3] Neutral	[4] Agree	[4] Agree	[4] Agree	[3] Neutral	[3] Neutral
Female	55-64	Northeast	ColNoDeg	$50,000 - $74,999	0	NA				No				[3] Neutral	[3] Neutral	[4] Agree	[4] Agree	[3] Neutral	[3] Neutral
Female	65 +	Midwest	ColNoDeg	$25,000 - $49,999	0	NA				No				[4] Agree	[4] Agree	[4] Agree	[4] Agree	[3] Neutral
Female	65 +	Northeast	HSNoCol	$25,000 - $49,999	0	NA				No				[4] Agree	[4] Agree	[4] Agree	[5] Strongly Agree	[4] Agree	[3] Neutral
Female	55-64	Midwest	BABSAssocT	$25,000 - $49,999	0	NA				No				[4] Agree	[4] Agree	[4] Agree	[2] Disagree	[4] Agree
Female	55-64	Northeast	ColNoDeg	$25,000 - $49,999	0	NA				No				[5] Strongly Agree	[4] Agree	[4] Agree	[5] Strongly Agree	[4] Agree	[3] Neutral
Female	25-34	West	BABSAssocT	$25,000 - $49,999	0	NA				Yes	Cat(s)		Primary caregiver for my pet(s),Primary care seeker for veterinary care	[4] Agree	[3] Neutral	[5] Strongly Agree	[5] Strongly Agree	[5] Strongly Agree	[3] Neutral		Preventative care (e.g., annual examinations, dental care, vaccinations, parasite control),Treatment (e.g., illness, injury, emergency care)			[5] Strongly Agree	[3] Neutral	[3] Neutral	[2] Disagree	[4] Agree	[2] Disagree	[2] Disagree	[3] Neutral	[5] Strongly Agree	[2] Disagree	[3] Neutral	[4] Agree	[2] Disagree	[4] Agree	[4] Agree	[4] Agree	[3] Neutral	[3] Neutral	[4] Agree	[2] Disagree	[2] Disagree	[4] Often	[2] Rarely	[4] Often	[2] Rarely	[4] Agree
Female	35-44	West	HSNoCol	$25,000 - $49,999	0	NA				Yes	Cat(s)		Neither	[4] Agree	[4] Agree	[4] Agree	[4] Agree	[3] Neutral	[3] Neutral
Female	55-64	Midwest	BABSAssocT	$25,000 - $49,999	0	NA				No				[3] Neutral	[3] Neutral	[4] Agree	[4] Agree	[4] Agree
Female	65 +	Northeast	HSNoCol	$25,000 - $49,999	0	NA				Yes	Dog(s)		Primary caregiver for my pet(s)	[4] Agree	[4] Agree	[5] Strongly Agree	[5] Strongly Agree	[4] Agree
Female	25-34	South	ColNoDeg	$25,000 - $49,999	0	NA				Yes	Dog(s),Cat(s),Reptile(s)/Amphibian(s)		Primary caregiver for my pet(s)	[5] Strongly Agree	[5] Strongly Agree	[5] Strongly Agree	[5] Strongly Agree	[5] Strongly Agree	[5] Strongly Agree
Female	45-54	Midwest	GradAdvDeg	$25,000 - $49,999	0	NA				Yes	Cat(s)		Primary caregiver for my pet(s)	[4] Agree	[3] Neutral	[3] Neutral	[4] Agree	[4] Agree	[4] Agree
Female	45-54	South	BABSAssocT	$25,000 - $49,999	0	NA				No				[5] Strongly Agree	[5] Strongly Agree	[5] Strongly Agree	[5] Strongly Agree	[5] Strongly Agree	[5] Strongly Agree
Female	55-64	Northeast	HSNoCol	$25,000 - $49,999	0	NA				Yes	Cat(s)		Primary caregiver for my pet(s)	[5] Strongly Agree	[5] Strongly Agree	[5] Strongly Agree	[5] Strongly Agree	[5] Strongly Agree	[5] Strongly Agree
Female	18-24	Midwest	BABSAssocT	$25,000 - $49,999	0	NA				No				[4] Agree	[4] Agree	[4] Agree	[4] Agree	[4] Agree
Female	45-54	Midwest	BABSAssocT	$25,000 - $49,999	0	NA				No				[5] Strongly Agree	[5] Strongly Agree	[5] Strongly Agree	[5] Strongly Agree	[5] Strongly Agree	[5] Strongly Agree
Female	45-54	Midwest	ColNoDeg	$25,000 - $49,999	0	NA				Yes	Dog(s),Cat(s)		Primary caregiver for my pet(s)	[4] Agree	[4] Agree	[4] Agree	[4] Agree	[4] Agree
Female	45-54	South	HSNoCol	$25,000 - $49,999	0	NA				Yes	Cat(s)		Primary caregiver for my pet(s)	[5] Strongly Agree	[5] Strongly Agree	[5] Strongly Agree	[5] Strongly Agree	[5] Strongly Agree	[3] Neutral
Female	65 +	Midwest	GradAdvDeg	$100,000 +	0	NA				No				[5] Strongly Agree	[5] Strongly Agree	[4] Agree	[5] Strongly Agree	[5] Strongly Agree
Female	55-64	Midwest	GradAdvDeg	$100,000 +	0	NA				No				[5] Strongly Agree	[4] Agree	[5] Strongly Agree	[3] Neutral	[1] Strongly Disagree
Female	65 +	West	GradAdvDeg	$100,000 +	0	NA				No				[3] Neutral	[4] Agree	[4] Agree	[4] Agree	[4] Agree
Female	45-54	West	GradAdvDeg	$100,000 +	0	NA				Yes	Dog(s)		Primary caregiver for my pet(s)	[4] Agree	[3] Neutral	[3] Neutral	[2] Disagree	[3] Neutral
Female	45-54	South	GradAdvDeg	$100,000 +	0	NA				Yes	Dog(s)		Primary caregiver for my pet(s)	[3] Neutral	[3] Neutral	[3] Neutral	[4] Agree	[3] Neutral	[3] Neutral
Female	45-54	Northeast	BABSAssocT	$100,000 +	0	NA				Yes	Dog(s)		Primary caregiver for my pet(s)	[4] Agree	[4] Agree	[4] Agree	[4] Agree	[4] Agree
Female	55-64	South	ColNoDeg	$100,000 +	0	NA				No				[4] Agree	[3] Neutral	[4] Agree	[4] Agree	[3] Neutral
Female	55-64	Northeast	GradAdvDeg	$100,000 +	0	NA				No				[3] Neutral		[3] Neutral	[4] Agree	[3] Neutral	[3] Neutral
Female	55-64	South	GradAdvDeg	$100,000 +	0	NA				No				[4] Agree	[5] Strongly Agree	[5] Strongly Agree	[4] Agree	[4] Agree
Female	65 +	South	HSNoCol	$100,000 +	0	NA				No				[5] Strongly Agree	[4] Agree	[4] Agree	[5] Strongly Agree	[3] Neutral
Female	65 +	West	BABSAssocT	$100,000 +	0	NA				Yes	Cat(s)		Primary caregiver for my pet(s),Primary care seeker for veterinary care	[5] Strongly Agree	[5] Strongly Agree	[5] Strongly Agree	[5] Strongly Agree	[5] Strongly Agree		N/A	Preventative care (e.g., annual examinations, dental care, vaccinations, parasite control),Treatment (e.g., illness, injury, emergency care),Reproductive care (e.g., genetic health testing, breeding, whelping/giving birth),Behavioral consultations,Other	N/A	Yes	[5] Strongly Agree	[5] Strongly Agree	[2] Disagree	[3] Neutral	[1] Strongly Disagree	[2] Disagree	[2] Disagree	[2] Disagree	[5] Strongly Agree	[1] Strongly Disagree	[1] Strongly Disagree	[2] Disagree	[1] Strongly Disagree	[4] Agree	[4] Agree	[4] Agree	[4] Agree	[4] Agree	[4] Agree	[1] Strongly Disagree	[1] Strongly Disagree	[5] Always	[1] Never	[1] Never	[1] Never
Female	18-24	Midwest	ColNoDeg	$50,000 - $74,999	0	NA				No				[4] Agree	[4] Agree	[4] Agree	[4] Agree	[3] Neutral	[4] Agree
Female	45-54	South	BABSAssocT	$25,000 - $49,999	0	NA				No				[3] Neutral	[3] Neutral	[3] Neutral	[3] Neutral	[3] Neutral	[3] Neutral
Female	45-54	Midwest	ColNoDeg	0 - $24,999	0	NA				No				[3] Neutral	[3] Neutral	[3] Neutral	[3] Neutral	[3] Neutral	[3] Neutral
Female	18-24	Northeast	HSNoCol	0 - $24,999	0	NA				No				[3] Neutral	[3] Neutral	[3] Neutral	[3] Neutral	[3] Neutral	[3] Neutral
Female	55-64	South	HSNoCol	$50,000 - $74,999	0	NA				No				[5] Strongly Agree	[5] Strongly Agree	[5] Strongly Agree	[5] Strongly Agree	[5] Strongly Agree	[5] Strongly Agree
Female	35-44	South	BABSAssocT	$25,000 - $49,999	0	Other,NA				Yes	Dog(s)		Primary caregiver for my pet(s)	[4] Agree	[4] Agree	[4] Agree	[4] Agree	[4] Agree
Male	55-64	Northeast	GradAdvDeg	$100,000 +	I do not currently own a pet but I plan to obtain one within the next 12 months	NA							Neither	[4] Agree	[4] Agree	[4] Agree	[4] Agree	[4] Agree
Male	65 +	Midwest	ColNoDeg	$100,000 +	I do not currently own a pet but I plan to obtain one within the next 12 months	NA							Neither	[4] Agree	[4] Agree	[4] Agree	[4] Agree	[4] Agree
Male	55-64	Midwest	BABSAssocT	$100,000 +	I do not currently own a pet but I plan to obtain one within the next 12 months	NA		Dog(s)					Primary caregiver for my pet(s)	[2] Disagree	[4] Agree	[5] Strongly Agree	[4] Agree	[3] Neutral	[3] Neutral
Male	45-54	South	HSNoCol	0 - $24,999	3 or more	Dog(s),Cat(s),Reptile(s)/Amphibian(s),Fish							Neither	[2] Disagree	[4] Agree	[5] Strongly Agree	[4] Agree	[4] Agree	[3] Neutral
Male	55-64	Midwest	BABSAssocT	0 - $24,999	3 or more	Fish							Primary caregiver for my pet(s)	[5] Strongly Agree	[4] Agree	[5] Strongly Agree	[4] Agree	[3] Neutral	[4] Agree
Male	25-34	South	HSNoCol	0 - $24,999	3 or more	Dog(s)							Primary caregiver for my pet(s)	[4] Agree	[4] Agree	[4] Agree	[5] Strongly Agree	[5] Strongly Agree	[3] Neutral
Male	18-24	South	ColNoDeg	0 - $24,999	3 or more	Cat(s)							Primary caregiver for my pet(s)	[4] Agree	[5] Strongly Agree	[5] Strongly Agree	[4] Agree	[3] Neutral	[3] Neutral
Male	45-54	South	ColNoDeg	0 - $24,999	3 or more	Dog(s)							Primary care seeker for veterinary care	[3] Neutral	[3] Neutral	[3] Neutral	[3] Neutral	[4] Agree	[3] Neutral	NA	Preventative care (e.g., annual examinations, dental care, vaccinations, parasite control),Treatment (e.g., illness, injury, emergency care),Reproductive care (e.g., genetic health testing, breeding, whelping/giving birth)		Yes	[4] Agree	[3] Neutral	[2] Disagree	[3] Neutral	[2] Disagree	[2] Disagree	[2] Disagree	[2] Disagree	[4] Agree	[3] Neutral	[2] Disagree	[3] Neutral	[3] Neutral	[4] Agree	[4] Agree	[4] Agree	[4] Agree	[4] Agree	[4] Agree	[2] Disagree	[3] Neutral	[4] Often	[4] Often	[2] Rarely	[2] Rarely	[3] Neutral
Male	35-44	South	HSNoCol	0 - $24,999	3 or more	Cat(s),Rabbit(s)/Guinea Pig(s)/Chinchilla(s),Small Rodent(s)							Primary caregiver for my pet(s)	[3] Neutral	[4] Agree	[4] Agree	[4] Agree	[4] Agree	[1] Strongly Disagree
Male	55-64	Midwest	HSNoCol	0 - $24,999	3 or more	Dog(s),Cat(s)							Primary caregiver for my pet(s)	[5] Strongly Agree	[5] Strongly Agree	[5] Strongly Agree	[5] Strongly Agree	[5] Strongly Agree
Male	55-64	Midwest	HSNoCol	0 - $24,999	3 or more	Dog(s),Cat(s)							Neither	[2] Disagree	[2] Disagree	[2] Disagree	[2] Disagree	[2] Disagree	[2] Disagree
Male	45-54	South	NoHSGrad	0 - $24,999	3 or more	Dog(s),Cat(s)							Neither	[4] Agree	[4] Agree	[4] Agree	[4] Agree	[4] Agree	[4] Agree	Good food.
Male	35-44	West	BABSAssocT	$75,000 - $99,999	3 or more	Dog(s),Cat(s)							Neither	[4] Agree	[3] Neutral	[3] Neutral	[3] Neutral	[3] Neutral	[3] Neutral
Male	35-44	South	ColNoDeg	$75,000 - $99,999	3 or more	Dog(s),Cat(s)							Primary caregiver for my pet(s)	[4] Agree	[4] Agree	[3] Neutral	[3] Neutral	[5] Strongly Agree
Male	45-54	West	ColNoDeg	$75,000 - $99,999	3 or more	Dog(s),Cat(s),Reptile(s)/Amphibian(s)							Primary caregiver for my pet(s)	[2] Disagree	[2] Disagree	[4] Agree	[3] Neutral	[3] Neutral	[3] Neutral	?
Male	18-24	Midwest	HSNoCol	$75,000 - $99,999	3 or more	Dog(s),Bird(s),Fish							Primary caregiver for my pet(s),Primary care seeker for veterinary care	[5] Strongly Agree	[5] Strongly Agree	[5] Strongly Agree	[5] Strongly Agree	[5] Strongly Agree	[3] Neutral	None	Preventative care (e.g., annual examinations, dental care, vaccinations, parasite control)		Yes	[4] Agree	[3] Neutral	[4] Agree	[4] Agree	[3] Neutral	[4] Agree	[3] Neutral	[4] Agree	[4] Agree	[4] Agree	[3] Neutral	[5] Strongly Agree	[5] Strongly Agree	[2] Disagree	[3] Neutral	[4] Agree	[5] Strongly Agree	[4] Agree	[3] Neutral	[3] Neutral	[4] Agree	[5] Always	[4] Often	[3] Sometimes	[4] Often	[2] Disagree
Male	35-44	West	HSNoCol	$75,000 - $99,999	3 or more	Dog(s),Cat(s)							Primary caregiver for my pet(s)	[4] Agree	[4] Agree	[5] Strongly Agree	[5] Strongly Agree	[4] Agree	[3] Neutral
Male	65 +	South	GradAdvDeg	$50,000 - $74,999	3 or more	Cat(s)							Primary caregiver for my pet(s)	[5] Strongly Agree	[5] Strongly Agree	[5] Strongly Agree	[5] Strongly Agree	[5] Strongly Agree
Male	55-64	West	BABSAssocT	$50,000 - $74,999	3 or more	Dog(s),Cat(s),Fish							Primary caregiver for my pet(s)	[4] Agree	[5] Strongly Agree	[4] Agree	[4] Agree	[4] Agree	[3] Neutral
Male	18-24	Midwest	HSNoCol	$50,000 - $74,999	3 or more	Dog(s),Cat(s)							Primary caregiver for my pet(s)	[5] Strongly Agree	[5] Strongly Agree	[5] Strongly Agree	[5] Strongly Agree	[5] Strongly Agree	[5] Strongly Agree
Male	18-24	Midwest	HSNoCol	$50,000 - $74,999	3 or more	Dog(s),Cat(s)							Primary caregiver for my pet(s)	[5] Strongly Agree	[4] Agree	[5] Strongly Agree	[4] Agree	[4] Agree	[1] Strongly Disagree
Male	45-54	West	HSNoCol	$50,000 - $74,999	3 or more	Dog(s),Reptile(s)/Amphibian(s)							Primary caregiver for my pet(s)	[3] Neutral	[3] Neutral	[3] Neutral	[3] Neutral	[3] Neutral	[3] Neutral
Male	55-64	West	HSNoCol	$50,000 - $74,999	3 or more	Dog(s),Cat(s)							Primary caregiver for my pet(s)	[5] Strongly Agree	[5] Strongly Agree	[5] Strongly Agree	[5] Strongly Agree	[4] Agree	[5] Strongly Agree
Male	65 +	Midwest	ColNoDeg	$25,000 - $49,999	3 or more	Cat(s)							Primary caregiver for my pet(s)	[3] Neutral	[3] Neutral	[3] Neutral	[3] Neutral	[3] Neutral
Male	55-64	Northeast	BABSAssocT	$25,000 - $49,999	3 or more	Dog(s)							Primary caregiver for my pet(s),Primary care seeker for veterinary care	[5] Strongly Agree	[5] Strongly Agree	[5] Strongly Agree	[5] Strongly Agree	[5] Strongly Agree			Preventative care (e.g., annual examinations, dental care, vaccinations, parasite control),Treatment (e.g., illness, injury, emergency care)		Yes	[5] Strongly Agree	[4] Agree	[2] Disagree	[3] Neutral	[2] Disagree	[2] Disagree	[2] Disagree	[2] Disagree	[5] Strongly Agree	[3] Neutral	[5] Strongly Agree	[3] Neutral	[1] Strongly Disagree	[5] Strongly Agree	[5] Strongly Agree	[1] Strongly Disagree	[5] Strongly Agree	[5] Strongly Agree	[5] Strongly Agree	[1] Strongly Disagree	[3] Neutral	[4] Often	[1] Never	[1] Never	[1] Never	[4] Agree
Male	45-54	South	HSNoCol	$25,000 - $49,999	3 or more	Dog(s),Cat(s)							Primary caregiver for my pet(s)	[4] Agree	[4] Agree	[4] Agree	[4] Agree	[4] Agree	[4] Agree
Male	18-24	South	ColNoDeg	$25,000 - $49,999	3 or more	Dog(s),Bird(s),Fish							Primary caregiver for my pet(s)	[4] Agree	[5] Strongly Agree	[3] Neutral	[5] Strongly Agree	[2] Disagree	[5] Strongly Agree	My
Male	25-34	Northeast	HSNoCol	$25,000 - $49,999	3 or more	Dog(s)							Primary caregiver for my pet(s)	[5] Strongly Agree	[5] Strongly Agree	[5] Strongly Agree	[5] Strongly Agree	[5] Strongly Agree	[5] Strongly Agree
Male	35-44	South	HSNoCol	$25,000 - $49,999	3 or more	Dog(s),Cat(s)							Primary caregiver for my pet(s)	[1] Strongly Disagree	[2] Disagree	[2] Disagree	[3] Neutral	[2] Disagree	[3] Neutral
Male	35-44	Midwest	ColNoDeg	$25,000 - $49,999	3 or more	Cat(s)							Neither	[4] Agree	[4] Agree	[4] Agree	[4] Agree	[3] Neutral	[3] Neutral
Male	55-64	South	GradAdvDeg	$25,000 - $49,999	3 or more	Dog(s),Cat(s)							Primary caregiver for my pet(s)	[5] Strongly Agree	[5] Strongly Agree	[5] Strongly Agree	[4] Agree	[2] Disagree	[2] Disagree
Male	35-44	West	BABSAssocT	$100,000 +	3 or more	Dog(s),Cat(s),Bird(s),Fish							Primary caregiver for my pet(s)	[5] Strongly Agree	[5] Strongly Agree	[5] Strongly Agree	[5] Strongly Agree	[5] Strongly Agree
Male	25-34	Northeast	HSNoCol	$100,000 +	3 or more	Dog(s),Cat(s),Bird(s),Fish							Primary caregiver for my pet(s),Primary care seeker for veterinary care	[2] Disagree	[4] Agree	[2] Disagree	[5] Strongly Agree	[4] Agree	[4] Agree		Preventative care (e.g., annual examinations, dental care, vaccinations, parasite control),Reproductive care (e.g., genetic health testing, breeding, whelping/giving birth)		Yes	[4] Agree	[4] Agree	[5] Strongly Agree	[5] Strongly Agree	[4] Agree	[4] Agree	[3] Neutral	[5] Strongly Agree	[4] Agree	[5] Strongly Agree	[2] Disagree	[5] Strongly Agree	[5] Strongly Agree	[4] Agree	[5] Strongly Agree	[3] Neutral	[3] Neutral	[4] Agree	[3] Neutral	[4] Agree	[5] Strongly Agree	[4] Often	[4] Often	[2] Rarely	[5] Always	[5] Strongly Agree
Male	35-44	West	NoHSGrad	$100,000 +	3 or more	Dog(s),Cat(s),Bird(s),Fish							Primary caregiver for my pet(s),Primary care seeker for veterinary care	[4] Agree	[1] Strongly Disagree	[4] Agree	[4] Agree	[4] Agree	[5] Strongly Agree		Preventative care (e.g., annual examinations, dental care, vaccinations, parasite control)		Yes	[5] Strongly Agree	[4] Agree	[4] Agree	[4] Agree	[5] Strongly Agree	[4] Agree	[4] Agree	[4] Agree	[5] Strongly Agree	[4] Agree	[4] Agree	[4] Agree	[4] Agree	[5] Strongly Agree	[4] Agree	[4] Agree	[4] Agree	[4] Agree	[4] Agree	[4] Agree	[4] Agree	[5] Always	[4] Often	[3] Sometimes	[4] Often	[5] Strongly Agree
Male	35-44	West	BABSAssocT	$100,000 +	3 or more	Dog(s),Cat(s),Bird(s)							Primary caregiver for my pet(s),Primary care seeker for veterinary care	[5] Strongly Agree	[5] Strongly Agree	[5] Strongly Agree	[5] Strongly Agree	[4] Agree			Treatment (e.g., illness, injury, emergency care),Reproductive care (e.g., genetic health testing, breeding, whelping/giving birth)		Yes	[4] Agree	[4] Agree	[3] Neutral	[4] Agree	[4] Agree	[5] Strongly Agree	[4] Agree	[5] Strongly Agree	[4] Agree	[5] Strongly Agree	[4] Agree	[4] Agree	[4] Agree	[4] Agree	[4] Agree	[5] Strongly Agree	[3] Neutral	[3] Neutral	[3] Neutral	[4] Agree	[5] Strongly Agree	[4] Often	[3] Sometimes	[2] Rarely	[2] Rarely	[3] Neutral
Male	35-44	West	GradAdvDeg	$100,000 +	3 or more	Dog(s),Cat(s),Bird(s),Fish							Primary caregiver for my pet(s)	[5] Strongly Agree	[5] Strongly Agree	[5] Strongly Agree	[5] Strongly Agree	[5] Strongly Agree	[5] Strongly Agree
Male	18-24	Midwest	BABSAssocT	$100,000 +	3 or more	Cat(s)							Primary caregiver for my pet(s),Primary care seeker for veterinary care	[4] Agree	[4] Agree	[3] Neutral	[4] Agree	[4] Agree	[3] Neutral		Reproductive care (e.g., genetic health testing, breeding, whelping/giving birth)		No	[3] Neutral	[4] Agree	[4] Agree	[5] Strongly Agree	[4] Agree	[4] Agree	[2] Disagree	[4] Agree	[3] Neutral	[2] Disagree	[4] Agree	[2] Disagree	[3] Neutral	[4] Agree	[4] Agree	[4] Agree	[4] Agree	[3] Neutral	[4] Agree	[2] Disagree	[2] Disagree	[3] Sometimes	[3] Sometimes	[4] Often	[3] Sometimes	[3] Neutral
Male	35-44	West	HSNoCol	$100,000 +	3 or more	Cat(s)							Primary caregiver for my pet(s)	[5] Strongly Agree	[5] Strongly Agree	[5] Strongly Agree	[5] Strongly Agree	[5] Strongly Agree	[5] Strongly Agree
Male	35-44	West	GradAdvDeg	$100,000 +	3 or more	Dog(s),Cat(s),Bird(s),Fish							Primary caregiver for my pet(s),Primary care seeker for veterinary care	[5] Strongly Agree	[5] Strongly Agree	[5] Strongly Agree	[5] Strongly Agree	[5] Strongly Agree	[1] Strongly Disagree		Preventative care (e.g., annual examinations, dental care, vaccinations, parasite control),Treatment (e.g., illness, injury, emergency care),Reproductive care (e.g., genetic health testing, breeding, whelping/giving birth)		Yes	[5] Strongly Agree	[5] Strongly Agree	[5] Strongly Agree	[5] Strongly Agree	[5] Strongly Agree	[5] Strongly Agree	[5] Strongly Agree	[5] Strongly Agree	[5] Strongly Agree	[5] Strongly Agree	[5] Strongly Agree	[5] Strongly Agree	[5] Strongly Agree	[5] Strongly Agree	[5] Strongly Agree	[5] Strongly Agree	[5] Strongly Agree	[5] Strongly Agree	[5] Strongly Agree	[5] Strongly Agree	[5] Strongly Agree	[5] Always	[5] Always	[5] Always	[5] Always	[5] Strongly Agree
Male	35-44	South	ColNoDeg	$100,000 +	3 or more	Dog(s),Cat(s),Fish							Primary caregiver for my pet(s),Primary care seeker for veterinary care	[5] Strongly Agree	[5] Strongly Agree	[5] Strongly Agree	[5] Strongly Agree	[5] Strongly Agree	[5] Strongly Agree	Ninja	Preventative care (e.g., annual examinations, dental care, vaccinations, parasite control),Behavioral consultations		Yes	[5] Strongly Agree	[5] Strongly Agree	[5] Strongly Agree	[1] Strongly Disagree	[1] Strongly Disagree	[1] Strongly Disagree	[1] Strongly Disagree	[1] Strongly Disagree	[5] Strongly Agree	[5] Strongly Agree	[5] Strongly Agree	[5] Strongly Agree	[5] Strongly Agree	[5] Strongly Agree	[5] Strongly Agree	[5] Strongly Agree	[5] Strongly Agree	[5] Strongly Agree	[5] Strongly Agree	[5] Strongly Agree	[5] Strongly Agree	[3] Sometimes	[3] Sometimes	[3] Sometimes	[3] Sometimes	[5] Strongly Agree
Male	45-54	South	GradAdvDeg	$100,000 +	3 or more	Dog(s),Cat(s),Bird(s)							Primary care seeker for veterinary care	[4] Agree	[4] Agree	[4] Agree	[4] Agree	[4] Agree	[4] Agree		Preventative care (e.g., annual examinations, dental care, vaccinations, parasite control),Treatment (e.g., illness, injury, emergency care),Reproductive care (e.g., genetic health testing, breeding, whelping/giving birth),Behavioral consultations		Yes	[4] Agree	[4] Agree	[1] Strongly Disagree	[4] Agree	[1] Strongly Disagree	[2] Disagree	[2] Disagree	[2] Disagree	[4] Agree	[2] Disagree	[2] Disagree	[2] Disagree	[1] Strongly Disagree	[4] Agree	[4] Agree	[5] Strongly Agree	[4] Agree	[4] Agree	[4] Agree	[1] Strongly Disagree	[2] Disagree	[4] Often	[2] Rarely	[2] Rarely	[1] Never
Male	55-64	South	BABSAssocT	$100,000 +	3 or more	Dog(s),Cat(s),Fish							Primary caregiver for my pet(s),Primary care seeker for veterinary care	[4] Agree	[4] Agree	[4] Agree	[4] Agree	[3] Neutral	[3] Neutral		Preventative care (e.g., annual examinations, dental care, vaccinations, parasite control),Treatment (e.g., illness, injury, emergency care)		Yes	[5] Strongly Agree	[4] Agree	[3] Neutral	[3] Neutral	[2] Disagree	[2] Disagree	[2] Disagree	[2] Disagree	[5] Strongly Agree	[2] Disagree	[2] Disagree	[2] Disagree	[2] Disagree	[4] Agree	[4] Agree	[4] Agree	[4] Agree	[4] Agree	[4] Agree	[2] Disagree	[2] Disagree	[4] Often	[2] Rarely	[2] Rarely	[4] Often	[2] Disagree
Male	55-64	South	ColNoDeg	$100,000 +	3 or more	Dog(s)							Primary caregiver for my pet(s)	[4] Agree	[4] Agree	[5] Strongly Agree	[5] Strongly Agree	[4] Agree	[5] Strongly Agree
Male	55-64	Northeast	GradAdvDeg	$100,000 +	3 or more	Dog(s),Rabbit(s)/Guinea Pig(s)/Chinchilla(s)							Primary caregiver for my pet(s),Primary care seeker for veterinary care	[5] Strongly Agree	[5] Strongly Agree	[5] Strongly Agree	[4] Agree	[4] Agree			Preventative care (e.g., annual examinations, dental care, vaccinations, parasite control),Treatment (e.g., illness, injury, emergency care),Reproductive care (e.g., genetic health testing, breeding, whelping/giving birth)			[4] Agree	[4] Agree	[3] Neutral	[2] Disagree	[1] Strongly Disagree	[2] Disagree	[2] Disagree	[3] Neutral	[4] Agree	[2] Disagree	[2] Disagree	[2] Disagree	[2] Disagree	[4] Agree	[4] Agree	[4] Agree	[3] Neutral	[3] Neutral	[4] Agree	[2] Disagree	[2] Disagree	[4] Often	[2] Rarely	[2] Rarely	[1] Never	[4] Agree
Male	55-64	West	GradAdvDeg	$100,000 +	3 or more	Dog(s),Cat(s),Fish							Primary caregiver for my pet(s)	[5] Strongly Agree	[4] Agree	[4] Agree	[5] Strongly Agree	[5] Strongly Agree	[3] Neutral	None
Male	55-64	Midwest	HSNoCol	$100,000 +	3 or more	Dog(s),Cat(s)							Primary caregiver for my pet(s)	[2] Disagree	[5] Strongly Agree	[4] Agree	[4] Agree	[4] Agree	[3] Neutral
Male	65 +	West	BABSAssocT	$100,000 +	3 or more	Cat(s)							Primary caregiver for my pet(s),Primary care seeker for veterinary care	[5] Strongly Agree	[4] Agree	[5] Strongly Agree	[5] Strongly Agree	[4] Agree			Preventative care (e.g., annual examinations, dental care, vaccinations, parasite control),Treatment (e.g., illness, injury, emergency care),Behavioral consultations			[4] Agree	[5] Strongly Agree	[3] Neutral	[3] Neutral	[3] Neutral	[2] Disagree	[3] Neutral	[3] Neutral	[4] Agree	[2] Disagree	[2] Disagree	[1] Strongly Disagree	[2] Disagree	[5] Strongly Agree	[5] Strongly Agree	[4] Agree	[5] Strongly Agree	[1] Strongly Disagree	[5] Strongly Agree	[2] Disagree	[2] Disagree	[5] Always	[2] Rarely	[2] Rarely	[1] Never	[5] Strongly Agree
Male	65 +	South	BABSAssocT	$100,000 +	3 or more	Dog(s),Cat(s)							Primary caregiver for my pet(s)	[5] Strongly Agree	[5] Strongly Agree	[5] Strongly Agree	[5] Strongly Agree	[5] Strongly Agree
Male	65 +	Midwest	GradAdvDeg	$100,000 +	3 or more	Dog(s),Cat(s)							Primary caregiver for my pet(s),Primary care seeker for veterinary care	[1] Strongly Disagree	[1] Strongly Disagree	[1] Strongly Disagree	[1] Strongly Disagree	[1] Strongly Disagree	[3] Neutral	None	Preventative care (e.g., annual examinations, dental care, vaccinations, parasite control),Treatment (e.g., illness, injury, emergency care),Reproductive care (e.g., genetic health testing, breeding, whelping/giving birth)			[1] Strongly Disagree	[1] Strongly Disagree	[3] Neutral	[3] Neutral	[2] Disagree	[3] Neutral	[3] Neutral	[2] Disagree	[1] Strongly Disagree	[1] Strongly Disagree	[5] Strongly Agree	[4] Agree	[2] Disagree	[5] Strongly Agree	[5] Strongly Agree	[3] Neutral	[5] Strongly Agree	[5] Strongly Agree	[5] Strongly Agree	[2] Disagree	[1] Strongly Disagree	[5] Always	[5] Always	[1] Never	[1] Never	[1] Strongly Disagree
Male	45-54	South	BABSAssocT	$100,000 +	3 or more	Cat(s)							Primary caregiver for my pet(s)	[3] Neutral	[3] Neutral	[4] Agree	[4] Agree	[4] Agree	[3] Neutral
Male	65 +	West	HSNoCol	$100,000 +	3 or more	Dog(s),Reptile(s)/Amphibian(s)							Primary caregiver for my pet(s)	[3] Neutral	[3] Neutral	[3] Neutral	[3] Neutral	[3] Neutral	[3] Neutral
Male	65 +	South	GradAdvDeg	$100,000 +	3 or more	Dog(s)							Primary caregiver for my pet(s)	[4] Agree	[2] Disagree	[5] Strongly Agree	[4] Agree	[3] Neutral
Male	25-34	Midwest	HSNoCol	$75,000 - $99,999	3 or more	Dog(s),Cat(s),Rabbit(s)/Guinea Pig(s)/Chinchilla(s),Small Rodent(s),Reptile(s)/Amphibian(s),Bird(s),Fish							Primary caregiver for my pet(s)	[4] Agree	[3] Neutral	[4] Agree	[3] Neutral	[4] Agree	[4] Agree
Male	35-44	South	BABSAssocT	$75,000 - $99,999	3 or more	Dog(s),Cat(s),Reptile(s)/Amphibian(s)							Primary caregiver for my pet(s)	[4] Agree	[5] Strongly Agree	[5] Strongly Agree	[4] Agree	[5] Strongly Agree	[1] Strongly Disagree
Male	45-54	West	BABSAssocT	$50,000 - $74,999	3 or more	Cat(s)							Neither	[4] Agree	[4] Agree	[4] Agree	[4] Agree	[4] Agree	[2] Disagree
Male	45-54	South	BABSAssocT	$50,000 - $74,999	3 or more	Dog(s),Cat(s),Bird(s)							Primary caregiver for my pet(s)	[4] Agree	[5] Strongly Agree	[4] Agree	[2] Disagree	[3] Neutral	[5] Strongly Agree	Financing options for large bills
Male	18-24	West	HSNoCol	$25,000 - $49,999	3 or more	Dog(s),Cat(s)							Primary caregiver for my pet(s)	[4] Agree	[4] Agree	[4] Agree	[4] Agree	[2] Disagree	[4] Agree
Male	18-24	Midwest	HSNoCol	$25,000 - $49,999	3 or more	Dog(s),Cat(s)							Primary caregiver for my pet(s)	[4] Agree	[2] Disagree	[4] Agree	[4] Agree	[4] Agree	[1] Strongly Disagree
Male	45-54	Northeast	ColNoDeg	0 - $24,999	2	Cat(s),Fish							Neither	[4] Agree	[4] Agree	[4] Agree	[4] Agree	[4] Agree	[3] Neutral
Male	55-64	South	HSNoCol	0 - $24,999	2	Dog(s)							Primary caregiver for my pet(s)	[4] Agree	[4] Agree	[5] Strongly Agree	[4] Agree	[4] Agree	[3] Neutral
Male	45-54	West	BABSAssocT	$75,000 - $99,999	2	Dog(s),Cat(s)							Primary caregiver for my pet(s),Primary care seeker for veterinary care	[5] Strongly Agree	[4] Agree	[5] Strongly Agree	[5] Strongly Agree	[4] Agree	[5] Strongly Agree		Preventative care (e.g., annual examinations, dental care, vaccinations, parasite control),Treatment (e.g., illness, injury, emergency care),Reproductive care (e.g., genetic health testing, breeding, whelping/giving birth),Behavioral consultations		Yes	[5] Strongly Agree	[5] Strongly Agree	[5] Strongly Agree	[5] Strongly Agree	[4] Agree	[4] Agree	[5] Strongly Agree	[5] Strongly Agree	[5] Strongly Agree	[4] Agree	[4] Agree	[4] Agree	[2] Disagree	[4] Agree	[5] Strongly Agree	[4] Agree	[4] Agree	[5] Strongly Agree	[4] Agree	[2] Disagree	[4] Agree	[5] Always	[5] Always	[2] Rarely	[2] Rarely	[4] Agree
Male	25-34	West	GradAdvDeg	$75,000 - $99,999	2	Dog(s),Cat(s)							Primary caregiver for my pet(s)	[3] Neutral	[5] Strongly Agree	[4] Agree	[4] Agree	[3] Neutral	[4] Agree
Male	25-34	Northeast	BABSAssocT	$75,000 - $99,999	2	Dog(s),Cat(s)							Primary caregiver for my pet(s)	[3] Neutral	[4] Agree	[4] Agree	[3] Neutral	[4] Agree	[3] Neutral
Male	25-34	South	HSNoCol	$75,000 - $99,999	2	Dog(s),Cat(s)							Primary caregiver for my pet(s)	[5] Strongly Agree	[5] Strongly Agree	[4] Agree	[4] Agree	[4] Agree	[3] Neutral
Male	35-44	West	BABSAssocT	$75,000 - $99,999	2	Dog(s),Cat(s),Bird(s)							Primary caregiver for my pet(s)	[3] Neutral	[4] Agree	[3] Neutral	[4] Agree	[3] Neutral	[3] Neutral
Male	35-44	South	GradAdvDeg	$75,000 - $99,999	2	Dog(s),Cat(s)							Primary caregiver for my pet(s)	[4] Agree	[4] Agree	[4] Agree	[4] Agree	[2] Disagree	[4] Agree	Loyal
Male	25-34	West	BABSAssocT	$75,000 - $99,999	2	Dog(s),Cat(s)							Primary caregiver for my pet(s),Primary care seeker for veterinary care	[5] Strongly Agree	[4] Agree	[5] Strongly Agree	[4] Agree	[5] Strongly Agree	[5] Strongly Agree		Preventative care (e.g., annual examinations, dental care, vaccinations, parasite control),Treatment (e.g., illness, injury, emergency care),Reproductive care (e.g., genetic health testing, breeding, whelping/giving birth)		Yes	[4] Agree	[4] Agree	[4] Agree	[4] Agree	[5] Strongly Agree	[4] Agree	[4] Agree	[4] Agree	[4] Agree	[4] Agree	[4] Agree	[5] Strongly Agree	[3] Neutral	[5] Strongly Agree	[5] Strongly Agree	[5] Strongly Agree	[4] Agree	[4] Agree	[5] Strongly Agree	[5] Strongly Agree	[4] Agree	[3] Sometimes	[3] Sometimes	[4] Often	[4] Often	[4] Agree
Male	35-44	West	ColNoDeg	$75,000 - $99,999	2	Dog(s),Cat(s)							Primary caregiver for my pet(s),Primary care seeker for veterinary care	[4] Agree	[4] Agree	[4] Agree	[4] Agree	[4] Agree	[4] Agree		Reproductive care (e.g., genetic health testing, breeding, whelping/giving birth),Behavioral consultations		Yes	[3] Neutral	[4] Agree	[4] Agree	[4] Agree	[2] Disagree	[4] Agree	[4] Agree	[4] Agree	[3] Neutral	[4] Agree	[4] Agree	[4] Agree	[4] Agree	[2] Disagree	[2] Disagree	[3] Neutral	[3] Neutral	[3] Neutral	[2] Disagree	[3] Neutral	[4] Agree	[4] Often	[4] Often	[3] Sometimes	[4] Often	[4] Agree
Male	25-34	Northeast	BABSAssocT	$75,000 - $99,999	2	Dog(s),Cat(s)							Primary caregiver for my pet(s)	[4] Agree	[3] Neutral	[4] Agree	[5] Strongly Agree	[4] Agree	[4] Agree
Male	25-34	West	BABSAssocT	$75,000 - $99,999	2	Dog(s),Cat(s)							Primary caregiver for my pet(s),Primary care seeker for veterinary care	[5] Strongly Agree	[4] Agree	[4] Agree	[5] Strongly Agree	[5] Strongly Agree	[4] Agree		Preventative care (e.g., annual examinations, dental care, vaccinations, parasite control),Treatment (e.g., illness, injury, emergency care),Reproductive care (e.g., genetic health testing, breeding, whelping/giving birth),Behavioral consultations		Yes	[4] Agree	[2] Disagree	[3] Neutral	[2] Disagree	[3] Neutral	[2] Disagree	[2] Disagree	[2] Disagree	[4] Agree	[4] Agree	[4] Agree	[4] Agree	[2] Disagree	[4] Agree	[4] Agree	[5] Strongly Agree	[4] Agree	[5] Strongly Agree	[4] Agree	[5] Strongly Agree	[4] Agree	[4] Often	[4] Often	[5] Always	[5] Always	[5] Strongly Agree
Male	25-34	South	BABSAssocT	$75,000 - $99,999	2	Dog(s),Cat(s)							Primary caregiver for my pet(s)	[4] Agree	[3] Neutral	[5] Strongly Agree	[4] Agree	[3] Neutral
Male	25-34	West	BABSAssocT	$75,000 - $99,999	2	Dog(s),Cat(s)							Primary caregiver for my pet(s)	[4] Agree	[4] Agree	[4] Agree	[5] Strongly Agree	[5] Strongly Agree
Male	65 +	Northeast	GradAdvDeg	$75,000 - $99,999	2	Cat(s)							Neither	[5] Strongly Agree	[5] Strongly Agree	[5] Strongly Agree	[5] Strongly Agree	[3] Neutral
Male	35-44	South	BABSAssocT	$75,000 - $99,999	2	Dog(s),Cat(s)							Primary caregiver for my pet(s)	[5] Strongly Agree	[3] Neutral	[5] Strongly Agree	[5] Strongly Agree	[5] Strongly Agree	[5] Strongly Agree
Male	35-44	Northeast	BABSAssocT	$75,000 - $99,999	2	Dog(s),Cat(s)							Primary caregiver for my pet(s)	[5] Strongly Agree	[5] Strongly Agree	[5] Strongly Agree	[5] Strongly Agree	[5] Strongly Agree
Male	25-34	South	HSNoCol	$75,000 - $99,999	2	Dog(s),Cat(s)							Primary caregiver for my pet(s)	[5] Strongly Agree	[5] Strongly Agree	[4] Agree	[4] Agree	[5] Strongly Agree	[5] Strongly Agree
Male	25-34	Northeast	BABSAssocT	$75,000 - $99,999	2	Dog(s),Cat(s)							Primary caregiver for my pet(s)	[5] Strongly Agree	[5] Strongly Agree	[4] Agree	[5] Strongly Agree	[3] Neutral	[4] Agree
Male	18-24	South	BABSAssocT	$75,000 - $99,999	2	Dog(s),Cat(s)							Primary caregiver for my pet(s),Primary care seeker for veterinary care	[5] Strongly Agree	[4] Agree	[5] Strongly Agree	[5] Strongly Agree	[5] Strongly Agree	[4] Agree	J	Treatment (e.g., illness, injury, emergency care),Reproductive care (e.g., genetic health testing, breeding, whelping/giving birth)		No	[4] Agree	[4] Agree	[5] Strongly Agree	[4] Agree	[5] Strongly Agree	[5] Strongly Agree	[4] Agree	[4] Agree	[4] Agree	[5] Strongly Agree	[3] Neutral	[4] Agree	[4] Agree	[4] Agree	[5] Strongly Agree	[5] Strongly Agree	[5] Strongly Agree	[5] Strongly Agree	[5] Strongly Agree	[4] Agree	[5] Strongly Agree	[5] Always	[5] Always	[1] Never	[1] Never	[5] Strongly Agree
Male	35-44	South	ColNoDeg	$75,000 - $99,999	2	Cat(s)							Primary care seeker for veterinary care	[5] Strongly Agree	[4] Agree	[4] Agree	[4] Agree	[5] Strongly Agree	[5] Strongly Agree		Treatment (e.g., illness, injury, emergency care)		Yes	[4] Agree	[4] Agree	[5] Strongly Agree	[4] Agree	[4] Agree			[4] Agree	[4] Agree													[4] Often	[2] Rarely
Male	18-24	West	BABSAssocT	$75,000 - $99,999	2	Dog(s),Cat(s)							Primary caregiver for my pet(s)	[4] Agree	[4] Agree	[4] Agree	[4] Agree	[3] Neutral
Male	25-34	West	BABSAssocT	$75,000 - $99,999	2	Dog(s),Cat(s)							Primary caregiver for my pet(s)	[5] Strongly Agree	[5] Strongly Agree	[5] Strongly Agree	[5] Strongly Agree	[5] Strongly Agree
Male	45-54	South	BABSAssocT	$75,000 - $99,999	2	Dog(s),Cat(s)							Primary caregiver for my pet(s)	[5] Strongly Agree	[5] Strongly Agree	[5] Strongly Agree	[4] Agree	[2] Disagree
Male	45-54	Northeast	BABSAssocT	$75,000 - $99,999	2	Dog(s),Cat(s)							Primary caregiver for my pet(s)	[5] Strongly Agree	[5] Strongly Agree	[5] Strongly Agree	[5] Strongly Agree	[5] Strongly Agree
Male	35-44	South	HSNoCol	$75,000 - $99,999	2	Dog(s),Cat(s)							Primary caregiver for my pet(s),Primary care seeker for veterinary care	[5] Strongly Agree	[5] Strongly Agree	[5] Strongly Agree	[5] Strongly Agree	[5] Strongly Agree	[4] Agree	Other	Preventative care (e.g., annual examinations, dental care, vaccinations, parasite control),Treatment (e.g., illness, injury, emergency care),Reproductive care (e.g., genetic health testing, breeding, whelping/giving birth)		Yes	[5] Strongly Agree	[5] Strongly Agree	[5] Strongly Agree	[5] Strongly Agree	[5] Strongly Agree	[5] Strongly Agree	[5] Strongly Agree	[5] Strongly Agree	[5] Strongly Agree	[5] Strongly Agree	[5] Strongly Agree	[5] Strongly Agree	[5] Strongly Agree	[5] Strongly Agree	[5] Strongly Agree	[5] Strongly Agree	[5] Strongly Agree	[5] Strongly Agree	[5] Strongly Agree	[5] Strongly Agree	[5] Strongly Agree	[4] Often	[4] Often	[4] Often	[4] Often	[4] Agree
Male	35-44	South	BABSAssocT	$75,000 - $99,999	2	Dog(s),Cat(s)							Primary caregiver for my pet(s)	[5] Strongly Agree	[5] Strongly Agree	[4] Agree	[4] Agree	[4] Agree	[4] Agree
Male	35-44	Northeast	BABSAssocT	$75,000 - $99,999	2	Dog(s),Cat(s)							Primary caregiver for my pet(s)	[5] Strongly Agree	[5] Strongly Agree	[5] Strongly Agree	[4] Agree	[3] Neutral	[5] Strongly Agree
Male	35-44	South	HSNoCol	$75,000 - $99,999	2	Dog(s),Cat(s)							Primary caregiver for my pet(s)	[5] Strongly Agree	[4] Agree	[5] Strongly Agree		[4] Agree
Male	45-54	West	BABSAssocT	$75,000 - $99,999	2	Dog(s),Cat(s)							Primary caregiver for my pet(s)	[4] Agree	[5] Strongly Agree	[5] Strongly Agree	[5] Strongly Agree	[4] Agree	[5] Strongly Agree
Male	35-44	South	GradAdvDeg	$75,000 - $99,999	2	Dog(s),Cat(s)							Primary caregiver for my pet(s),Primary care seeker for veterinary care	[4] Agree	[3] Neutral	[4] Agree	[3] Neutral	[4] Agree	[4] Agree		Treatment (e.g., illness, injury, emergency care)		No	[1] Strongly Disagree	[4] Agree	[3] Neutral	[4] Agree	[4] Agree	[4] Agree	[4] Agree	[4] Agree	[1] Strongly Disagree	[4] Agree	[4] Agree	[4] Agree	[4] Agree	[4] Agree	[4] Agree	[4] Agree	[4] Agree	[4] Agree	[4] Agree	[3] Neutral	[4] Agree	[4] Often	[4] Often	[4] Often	[3] Sometimes	[5] Strongly Agree
Male	35-44	Midwest	BABSAssocT	$75,000 - $99,999	2	Dog(s),Cat(s)							Primary caregiver for my pet(s)	[5] Strongly Agree	[4] Agree	[4] Agree	[5] Strongly Agree	[5] Strongly Agree		Daycare
Male	35-44	West	ColNoDeg	$75,000 - $99,999	2	Dog(s),Cat(s)							Primary caregiver for my pet(s)	[4] Agree	[5] Strongly Agree	[4] Agree	[4] Agree	[4] Agree	[5] Strongly Agree
Male	35-44	South	ColNoDeg	$75,000 - $99,999	2	Cat(s),Reptile(s)/Amphibian(s)							Primary caregiver for my pet(s)	[5] Strongly Agree	[5] Strongly Agree	[5] Strongly Agree	[4] Agree	[4] Agree
Male	45-54	Midwest	BABSAssocT	$50,000 - $74,999	2	Cat(s)							Primary caregiver for my pet(s)	[4] Agree	[4] Agree	[4] Agree	[4] Agree	[4] Agree	[3] Neutral
Male	25-34	West	BABSAssocT	$50,000 - $74,999	2	Cat(s)							Primary caregiver for my pet(s),Primary care seeker for veterinary care	[4] Agree	[4] Agree	[4] Agree	[4] Agree	[4] Agree			Preventative care (e.g., annual examinations, dental care, vaccinations, parasite control),Treatment (e.g., illness, injury, emergency care),Reproductive care (e.g., genetic health testing, breeding, whelping/giving birth),Behavioral consultations		Yes	[4] Agree	[4] Agree	[3] Neutral	[3] Neutral	[4] Agree	[2] Disagree	[2] Disagree	[2] Disagree	[4] Agree	[3] Neutral	[4] Agree	[3] Neutral	[5] Strongly Agree	[3] Neutral	[5] Strongly Agree	[4] Agree	[5] Strongly Agree	[4] Agree	[2] Disagree	[4] Agree	[3] Neutral	[5] Always	[3] Sometimes	[5] Always	[4] Often	[5] Strongly Agree
Male	25-34	South	BABSAssocT	$50,000 - $74,999	2	Dog(s),Cat(s)							Primary caregiver for my pet(s)	[4] Agree	[3] Neutral	[4] Agree	[4] Agree	[4] Agree
Male	25-34	Northeast	BABSAssocT	$50,000 - $74,999	2	Dog(s),Cat(s)							Primary caregiver for my pet(s)	[4] Agree	[4] Agree	[4] Agree	[4] Agree	[4] Agree
Male	35-44	West	HSNoCol	$50,000 - $74,999	2	Dog(s),Cat(s),Rabbit(s)/Guinea Pig(s)/Chinchilla(s)							Primary caregiver for my pet(s)	[4] Agree	[4] Agree	[4] Agree	[4] Agree	[5] Strongly Agree
Male	65 +	South	BABSAssocT	$50,000 - $74,999	2	Cat(s)							Neither	[5] Strongly Agree	[4] Agree	[4] Agree	[4] Agree	[3] Neutral	[1] Strongly Disagree
Male	18-24	West	HSNoCol	$50,000 - $74,999	2	Dog(s),Cat(s)							Primary caregiver for my pet(s)	[3] Neutral	[5] Strongly Agree	[3] Neutral	[4] Agree	[4] Agree
Male	25-34	South	BABSAssocT	$50,000 - $74,999	2	Dog(s),Cat(s)							Primary caregiver for my pet(s)	[4] Agree	[4] Agree	[2] Disagree	[4] Agree	[4] Agree	[3] Neutral	None
Male	35-44	Northeast	GradAdvDeg	$50,000 - $74,999	2	Dog(s),Cat(s)							Primary caregiver for my pet(s)	[3] Neutral	[3] Neutral	[3] Neutral	[3] Neutral	[3] Neutral	[3] Neutral
Male	35-44	South	ColNoDeg	$50,000 - $74,999	2	Dog(s),Cat(s)							Primary caregiver for my pet(s)	[3] Neutral	[5] Strongly Agree	[4] Agree	[4] Agree	[2] Disagree	[5] Strongly Agree
Male	35-44	Midwest	HSNoCol	$50,000 - $74,999	2	Dog(s),Cat(s)							Primary caregiver for my pet(s)	[5] Strongly Agree	[4] Agree	[4] Agree	[5] Strongly Agree	[5] Strongly Agree
Male	18-24	West	HSNoCol	$50,000 - $74,999	2	Dog(s),Cat(s)							Primary caregiver for my pet(s)	[5] Strongly Agree	[4] Agree	[5] Strongly Agree	[4] Agree	[4] Agree
Male	35-44	Midwest	HSNoCol	$50,000 - $74,999	2	Dog(s),Cat(s)							Primary caregiver for my pet(s)	[4] Agree	[5] Strongly Agree	[4] Agree	[4] Agree	[3] Neutral	[3] Neutral	None
Male	35-44	Midwest	ColNoDeg	$50,000 - $74,999	2	Dog(s)							Primary caregiver for my pet(s),Primary care seeker for veterinary care	[5] Strongly Agree	[4] Agree	[5] Strongly Agree	[5] Strongly Agree	[5] Strongly Agree	[5] Strongly Agree	None	Preventative care (e.g., annual examinations, dental care, vaccinations, parasite control),Treatment (e.g., illness, injury, emergency care)		Yes	[5] Strongly Agree	[5] Strongly Agree	[3] Neutral	[4] Agree	[2] Disagree	[2] Disagree	[3] Neutral	[4] Agree	[5] Strongly Agree	[1] Strongly Disagree	[1] Strongly Disagree	[1] Strongly Disagree	[1] Strongly Disagree	[5] Strongly Agree	[5] Strongly Agree	[5] Strongly Agree	[5] Strongly Agree	[5] Strongly Agree	[5] Strongly Agree	[1] Strongly Disagree	[1] Strongly Disagree	[5] Always	[5] Always	[1] Never	[1] Never	[2] Disagree
Male	55-64	Midwest	BABSAssocT	$50,000 - $74,999	2	Dog(s),Cat(s)							Primary caregiver for my pet(s)	[5] Strongly Agree	[5] Strongly Agree	[5] Strongly Agree	[4] Agree	[5] Strongly Agree	[3] Neutral	None
Male	55-64	West	BABSAssocT	$50,000 - $74,999	2	Dog(s),Cat(s)							Primary caregiver for my pet(s),Primary care seeker for veterinary care	[4] Agree	[4] Agree	[4] Agree	[4] Agree	[4] Agree			Preventative care (e.g., annual examinations, dental care, vaccinations, parasite control),Treatment (e.g., illness, injury, emergency care)		Yes	[4] Agree	[4] Agree	[2] Disagree	[2] Disagree	[2] Disagree	[2] Disagree	[2] Disagree	[4] Agree	[4] Agree	[2] Disagree	[2] Disagree	[2] Disagree	[2] Disagree	[4] Agree	[4] Agree	[4] Agree	[4] Agree	[4] Agree	[4] Agree	[2] Disagree	[2] Disagree	[4] Often	[1] Never	[2] Rarely	[1] Never	[4] Agree
Male	35-44	South	GradAdvDeg	$25,000 - $49,999	2	Dog(s),Cat(s)							Primary caregiver for my pet(s)	[5] Strongly Agree	[5] Strongly Agree	[5] Strongly Agree	[5] Strongly Agree	[4] Agree
Male	25-34	Midwest	ColNoDeg	$25,000 - $49,999	2	Dog(s),Cat(s)							Primary caregiver for my pet(s)	[4] Agree	[4] Agree	[4] Agree	[3] Neutral	[4] Agree	[4] Agree
Male	55-64	Northeast	HSNoCol	$25,000 - $49,999	2	Cat(s)							Neither	[4] Agree	[3] Neutral	[3] Neutral	[2] Disagree	[3] Neutral	[4] Agree
Male	25-34	Northeast	BABSAssocT	$25,000 - $49,999	2	Dog(s),Cat(s)							Primary caregiver for my pet(s)	[4] Agree	[4] Agree	[4] Agree	[5] Strongly Agree	[5] Strongly Agree
Male	35-44	South	ColNoDeg	$25,000 - $49,999	2	Dog(s),Cat(s)							Primary caregiver for my pet(s)	[2] Disagree	[5] Strongly Agree	[5] Strongly Agree	[1] Strongly Disagree	[4] Agree	[3] Neutral
Male	25-34	South	HSNoCol	$25,000 - $49,999	2	Cat(s)							Primary caregiver for my pet(s)	[1] Strongly Disagree	[4] Agree	[3] Neutral	[4] Agree	[3] Neutral
Male	65 +	South	ColNoDeg	$25,000 - $49,999	2	Dog(s)							Primary caregiver for my pet(s),Primary care seeker for veterinary care	[5] Strongly Agree	[4] Agree	[4] Agree	[4] Agree	[4] Agree			Preventative care (e.g., annual examinations, dental care, vaccinations, parasite control),Treatment (e.g., illness, injury, emergency care)		Yes	[4] Agree	[4] Agree	[2] Disagree	[2] Disagree	[2] Disagree	[2] Disagree	[3] Neutral	[4] Agree	[4] Agree	[1] Strongly Disagree	[2] Disagree	[2] Disagree	[2] Disagree	[4] Agree	[4] Agree	[4] Agree	[4] Agree	[4] Agree	[4] Agree	[2] Disagree	[1] Strongly Disagree	[5] Always	[2] Rarely	[2] Rarely	[1] Never	[4] Agree
Male	18-24	Midwest	ColNoDeg	$25,000 - $49,999	2	Dog(s),Cat(s)							Primary caregiver for my pet(s)	[4] Agree	[4] Agree	[4] Agree	[4] Agree	[4] Agree	[4] Agree
Male	18-24	Northeast	HSNoCol	$25,000 - $49,999	2	Dog(s),Cat(s)							Primary caregiver for my pet(s)	[5] Strongly Agree	[5] Strongly Agree	[4] Agree	[5] Strongly Agree	[4] Agree	[4] Agree
Male	18-24	West	HSNoCol	$25,000 - $49,999	2	Dog(s),Cat(s)							Primary caregiver for my pet(s)	[5] Strongly Agree	[4] Agree	[4] Agree	[5] Strongly Agree	[5] Strongly Agree	[4] Agree
Male	25-34	West	BABSAssocT	$25,000 - $49,999	2	Dog(s),Cat(s)							Primary caregiver for my pet(s)	[4] Agree	[4] Agree	[4] Agree	[4] Agree	[4] Agree	[4] Agree
Male	55-64	South	HSNoCol	$25,000 - $49,999	2	Dog(s)							Primary caregiver for my pet(s)	[3] Neutral	[4] Agree	[4] Agree	[4] Agree	[2] Disagree	[3] Neutral
Male	45-54	West	HSNoCol	$25,000 - $49,999	2	Dog(s)							Primary caregiver for my pet(s)	[4] Agree	[4] Agree	[4] Agree	[4] Agree	[4] Agree	[3] Neutral
Male	35-44	West	BABSAssocT	$25,000 - $49,999	2	Dog(s),Cat(s)							Primary caregiver for my pet(s)	[4] Agree	[5] Strongly Agree	[5] Strongly Agree	[5] Strongly Agree	[5] Strongly Agree	[4] Agree
Male	18-24	South	HSNoCol	$25,000 - $49,999	2	Dog(s),Cat(s)							Primary caregiver for my pet(s)	[5] Strongly Agree	[4] Agree	[4] Agree	[5] Strongly Agree	[5] Strongly Agree	[4] Agree
Male	18-24	Midwest	HSNoCol	$25,000 - $49,999	2	Dog(s),Cat(s)							Primary caregiver for my pet(s)	[3] Neutral	[2] Disagree	[2] Disagree	[4] Agree	[4] Agree	[3] Neutral
Male	35-44	South	HSNoCol	$25,000 - $49,999	2	Dog(s),Cat(s)							Primary caregiver for my pet(s)	[4] Agree	[3] Neutral	[5] Strongly Agree	[4] Agree	[4] Agree	[3] Neutral
Male	35-44	South	ColNoDeg	$25,000 - $49,999	2	Dog(s),Cat(s)							Primary caregiver for my pet(s)	[5] Strongly Agree	[5] Strongly Agree	[4] Agree	[5] Strongly Agree	[4] Agree	[5] Strongly Agree
Male	45-54	West	BABSAssocT	$25,000 - $49,999	2	Cat(s)							Primary caregiver for my pet(s)	[4] Agree	[4] Agree	[4] Agree	[4] Agree	[4] Agree
Male	45-54	South	ColNoDeg	$25,000 - $49,999	2	Dog(s),Cat(s)							Primary caregiver for my pet(s)	[4] Agree	[4] Agree	[4] Agree	[4] Agree	[4] Agree	[3] Neutral
Male	25-34	West	BABSAssocT	$100,000 +	2	Dog(s),Cat(s)							Primary caregiver for my pet(s)	[5] Strongly Agree	[5] Strongly Agree	[5] Strongly Agree	[5] Strongly Agree	[5] Strongly Agree	[5] Strongly Agree
Male	45-54	West	HSNoCol	$100,000 +	2	Dog(s),Cat(s),Reptile(s)/Amphibian(s),Bird(s),Fish							Primary caregiver for my pet(s)	[3] Neutral	[4] Agree	[3] Neutral	[3] Neutral	[3] Neutral
Male	25-34	Midwest	BABSAssocT	$100,000 +	2	Dog(s),Cat(s)							Primary caregiver for my pet(s)	[3] Neutral	[2] Disagree	[1] Strongly Disagree	[2] Disagree	[4] Agree	[4] Agree	Jol
Male	35-44	West	GradAdvDeg	$100,000 +	2	Dog(s),Cat(s)							Primary caregiver for my pet(s),Primary care seeker for veterinary care	[4] Agree	[4] Agree	[4] Agree	[4] Agree	[4] Agree	[4] Agree		Preventative care (e.g., annual examinations, dental care, vaccinations, parasite control),Treatment (e.g., illness, injury, emergency care),Reproductive care (e.g., genetic health testing, breeding, whelping/giving birth)		Yes	[4] Agree	[4] Agree	[4] Agree	[2] Disagree	[3] Neutral	[2] Disagree	[3] Neutral	[3] Neutral	[4] Agree	[2] Disagree	[2] Disagree	[4] Agree	[2] Disagree	[4] Agree	[4] Agree	[3] Neutral	[4] Agree	[4] Agree	[4] Agree	[2] Disagree	[2] Disagree	[4] Often	[4] Often	[2] Rarely	[2] Rarely	[3] Neutral
Male	25-34	West	HSNoCol	$100,000 +	2	Dog(s),Cat(s)							Primary caregiver for my pet(s)	[4] Agree	[3] Neutral	[4] Agree	[5] Strongly Agree	[5] Strongly Agree
Male	45-54	West	BABSAssocT	$100,000 +	2	Dog(s)							Neither	[4] Agree	[4] Agree	[4] Agree	[4] Agree	[3] Neutral	[3] Neutral
Male	25-34	West	BABSAssocT	$100,000 +	2	Dog(s),Cat(s)							Primary caregiver for my pet(s)	[3] Neutral	[4] Agree	[3] Neutral	[4] Agree	[4] Agree	[5] Strongly Agree
Male	35-44	West	BABSAssocT	$100,000 +	2	Dog(s),Cat(s)							Primary caregiver for my pet(s)	[4] Agree	[3] Neutral	[3] Neutral	[4] Agree	[3] Neutral	[3] Neutral
Male	25-34	South	BABSAssocT	$100,000 +	2	Dog(s),Cat(s)							Primary caregiver for my pet(s),Primary care seeker for veterinary care	[4] Agree	[4] Agree	[4] Agree	[3] Neutral	[4] Agree			Treatment (e.g., illness, injury, emergency care),Reproductive care (e.g., genetic health testing, breeding, whelping/giving birth)		Yes	[4] Agree	[4] Agree	[2] Disagree	[5] Strongly Agree	[3] Neutral	[3] Neutral	[4] Agree	[5] Strongly Agree	[4] Agree	[5] Strongly Agree	[4] Agree	[3] Neutral	[3] Neutral	[4] Agree	[3] Neutral	[4] Agree	[3] Neutral	[4] Agree	[3] Neutral	[3] Neutral	[5] Strongly Agree	[4] Often	[2] Rarely	[4] Often	[2] Rarely	[4] Agree
Male	25-34	West	HSNoCol	$100,000 +	2	Dog(s),Cat(s)							Primary caregiver for my pet(s)	[3] Neutral	[4] Agree	[4] Agree	[4] Agree	[4] Agree
Male	25-34	Northeast	BABSAssocT	$100,000 +	2	Dog(s),Cat(s)							Primary caregiver for my pet(s)	[5] Strongly Agree	[5] Strongly Agree	[4] Agree	[5] Strongly Agree	[4] Agree	[4] Agree	Trust
Male	25-34	South	BABSAssocT	$100,000 +	2	Dog(s),Cat(s)							Primary caregiver for my pet(s)	[3] Neutral	[3] Neutral	[2] Disagree	[1] Strongly Disagree	[3] Neutral	[4] Agree
Male	35-44	Northeast	BABSAssocT	$100,000 +	2	Dog(s),Cat(s),Fish							Primary caregiver for my pet(s),Primary care seeker for veterinary care	[5] Strongly Agree	[5] Strongly Agree	[5] Strongly Agree	[5] Strongly Agree	[5] Strongly Agree	[3] Neutral		Preventative care (e.g., annual examinations, dental care, vaccinations, parasite control)		Yes	[5] Strongly Agree	[3] Neutral	[5] Strongly Agree	[1] Strongly Disagree	[1] Strongly Disagree	[1] Strongly Disagree	[5] Strongly Agree	[5] Strongly Agree	[5] Strongly Agree	[3] Neutral	[1] Strongly Disagree	[5] Strongly Agree	[1] Strongly Disagree	[5] Strongly Agree	[5] Strongly Agree	[5] Strongly Agree	[5] Strongly Agree	[5] Strongly Agree	[5] Strongly Agree	[1] Strongly Disagree	[3] Neutral	[5] Always	[1] Never	[1] Never	[1] Never	[5] Strongly Agree
Male	25-34	Midwest	BABSAssocT	$100,000 +	2	Dog(s),Cat(s)							Primary caregiver for my pet(s)	[5] Strongly Agree	[5] Strongly Agree	[2] Disagree	[4] Agree	[3] Neutral	[4] Agree
Male	25-34	South	BABSAssocT	$100,000 +	2	Dog(s),Cat(s)							Primary caregiver for my pet(s)	[5] Strongly Agree	[5] Strongly Agree	[5] Strongly Agree	[5] Strongly Agree	[4] Agree	[3] Neutral	None
Male	35-44	Midwest	ColNoDeg	$100,000 +	2	Dog(s),Cat(s)							Primary caregiver for my pet(s)	[4] Agree	[5] Strongly Agree	[5] Strongly Agree	[5] Strongly Agree	[3] Neutral	[5] Strongly Agree
Male	45-54	Midwest	BABSAssocT	$100,000 +	2	Cat(s)							Primary caregiver for my pet(s)	[4] Agree	[4] Agree	[4] Agree	[4] Agree	[4] Agree
Male	45-54	South	ColNoDeg	$100,000 +	2	Dog(s),Cat(s)							Primary caregiver for my pet(s)	[5] Strongly Agree	[4] Agree	[4] Agree	[4] Agree	[4] Agree
Male	35-44	Northeast	GradAdvDeg	$100,000 +	2	Dog(s),Cat(s)							Primary caregiver for my pet(s)	[4] Agree	[3] Neutral	[4] Agree	[4] Agree	[4] Agree	[4] Agree
Male	35-44	Northeast	ColNoDeg	$100,000 +	2	Dog(s),Cat(s)							Primary caregiver for my pet(s),Primary care seeker for veterinary care	[4] Agree	[5] Strongly Agree	[5] Strongly Agree	[4] Agree	[4] Agree	[4] Agree		Treatment (e.g., illness, injury, emergency care),Reproductive care (e.g., genetic health testing, breeding, whelping/giving birth)		Yes	[4] Agree	[5] Strongly Agree	[5] Strongly Agree	[4] Agree	[5] Strongly Agree	[4] Agree	[5] Strongly Agree	[5] Strongly Agree	[4] Agree	[4] Agree	[4] Agree	[4] Agree	[5] Strongly Agree	[5] Strongly Agree	[5] Strongly Agree	[4] Agree	[5] Strongly Agree	[5] Strongly Agree	[4] Agree	[4] Agree	[4] Agree	[4] Often	[5] Always	[3] Sometimes	[4] Often	[4] Agree
Male	35-44	Northeast	BABSAssocT	$100,000 +	2	Dog(s),Cat(s)							Primary caregiver for my pet(s)	[5] Strongly Agree	[5] Strongly Agree	[5] Strongly Agree	[5] Strongly Agree	[5] Strongly Agree	[1] Strongly Disagree	No
Male	35-44	West	GradAdvDeg	$100,000 +	2	Dog(s),Cat(s)							Primary caregiver for my pet(s)	[4] Agree	[5] Strongly Agree	[5] Strongly Agree	[5] Strongly Agree	[3] Neutral
Male	35-44	Midwest	BABSAssocT	$100,000 +	2	Dog(s),Cat(s)							Primary caregiver for my pet(s),Primary care seeker for veterinary care	[5] Strongly Agree	[4] Agree	[4] Agree	[4] Agree	[4] Agree	[4] Agree	Get the	Treatment (e.g., illness, injury, emergency care)		Yes	[4] Agree	[4] Agree	[5] Strongly Agree	[2] Disagree	[3] Neutral	[4] Agree	[4] Agree	[4] Agree	[4] Agree	[5] Strongly Agree	[4] Agree	[4] Agree	[4] Agree	[4] Agree	[3] Neutral	[5] Strongly Agree	[4] Agree	[4] Agree	[4] Agree	[3] Neutral	[5] Strongly Agree	[3] Sometimes	[4] Often	[5] Always	[4] Often	[5] Strongly Agree
Male	35-44	Midwest	ColNoDeg	$100,000 +	2	Dog(s),Cat(s)							Primary caregiver for my pet(s)	[5] Strongly Agree	[4] Agree	[5] Strongly Agree	[5] Strongly Agree	[5] Strongly Agree	[5] Strongly Agree	Food
Male	35-44	South	BABSAssocT	$100,000 +	2	Dog(s),Cat(s)							Primary caregiver for my pet(s),Primary care seeker for veterinary care	[5] Strongly Agree	[5] Strongly Agree	[5] Strongly Agree	[5] Strongly Agree	[5] Strongly Agree			Preventative care (e.g., annual examinations, dental care, vaccinations, parasite control),Treatment (e.g., illness, injury, emergency care),Reproductive care (e.g., genetic health testing, breeding, whelping/giving birth)		Yes	[5] Strongly Agree	[2] Disagree	[1] Strongly Disagree	[4] Agree	[2] Disagree	[3] Neutral	[4] Agree	[4] Agree	[5] Strongly Agree	[3] Neutral	[2] Disagree	[4] Agree	[4] Agree	[4] Agree	[5] Strongly Agree	[5] Strongly Agree	[5] Strongly Agree	[4] Agree	[3] Neutral	[1] Strongly Disagree	[3] Neutral	[4] Often	[3] Sometimes	[1] Never	[1] Never	[5] Strongly Agree
Male	45-54	Northeast	GradAdvDeg	$100,000 +	2	Dog(s),Cat(s)							Primary caregiver for my pet(s)	[4] Agree		[3] Neutral	[4] Agree	[5] Strongly Agree
Male	55-64	West	BABSAssocT	$100,000 +	2	Dog(s)							Primary caregiver for my pet(s)	[4] Agree	[4] Agree	[5] Strongly Agree	[4] Agree	[3] Neutral	[3] Neutral
Male	55-64	Northeast	GradAdvDeg	$100,000 +	2	Cat(s)							Primary caregiver for my pet(s),Primary care seeker for veterinary care	[5] Strongly Agree	[5] Strongly Agree	[5] Strongly Agree	[5] Strongly Agree	[4] Agree			Preventative care (e.g., annual examinations, dental care, vaccinations, parasite control),Treatment (e.g., illness, injury, emergency care)		Yes	[5] Strongly Agree	[4] Agree	[1] Strongly Disagree	[5] Strongly Agree	[1] Strongly Disagree	[3] Neutral	[1] Strongly Disagree	[1] Strongly Disagree	[5] Strongly Agree	[1] Strongly Disagree	[1] Strongly Disagree	[3] Neutral	[1] Strongly Disagree	[5] Strongly Agree	[5] Strongly Agree	[3] Neutral	[5] Strongly Agree	[5] Strongly Agree	[5] Strongly Agree	[1] Strongly Disagree	[1] Strongly Disagree	[5] Always	[5] Always	[1] Never	[1] Never
Male	55-64	West	HSNoCol	$100,000 +	2	Dog(s)							Primary caregiver for my pet(s)	[4] Agree	[4] Agree	[4] Agree	[4] Agree	[5] Strongly Agree	[3] Neutral
Male	65 +	South	GradAdvDeg	$100,000 +	2	Dog(s)							Primary caregiver for my pet(s)	[4] Agree	[4] Agree	[4] Agree	[5] Strongly Agree	[4] Agree
Male	65 +	South	NoHSGrad	$100,000 +	2	Dog(s)							Primary caregiver for my pet(s),Primary care seeker for veterinary care	[4] Agree	[4] Agree	[4] Agree	[4] Agree	[4] Agree			Preventative care (e.g., annual examinations, dental care, vaccinations, parasite control),Treatment (e.g., illness, injury, emergency care),Behavioral consultations		Yes	[5] Strongly Agree	[5] Strongly Agree	[3] Neutral	[2] Disagree	[2] Disagree	[2] Disagree	[3] Neutral	[3] Neutral	[5] Strongly Agree	[2] Disagree	[2] Disagree	[1] Strongly Disagree	[1] Strongly Disagree	[5] Strongly Agree	[5] Strongly Agree	[5] Strongly Agree	[5] Strongly Agree	[5] Strongly Agree	[5] Strongly Agree	[1] Strongly Disagree	[2] Disagree	[5] Always	[1] Never	[1] Never	[1] Never
Male	55-64	West	GradAdvDeg	$100,000 +	2	Cat(s)							Neither	[5] Strongly Agree	[2] Disagree	[5] Strongly Agree	[4] Agree	[1] Strongly Disagree	[3] Neutral
Male	65 +	South	HSNoCol	$100,000 +	2	Reptile(s)/Amphibian(s)							Primary caregiver for my pet(s)	[3] Neutral	[5] Strongly Agree	[4] Agree	[5] Strongly Agree	[2] Disagree	[3] Neutral
Male	55-64	West	BABSAssocT	$100,000 +	2	Dog(s)							Primary caregiver for my pet(s),Primary care seeker for veterinary care	[4] Agree	[4] Agree	[4] Agree	[4] Agree	[3] Neutral	[4] Agree		Preventative care (e.g., annual examinations, dental care, vaccinations, parasite control),Treatment (e.g., illness, injury, emergency care)		Yes	[4] Agree	[4] Agree	[3] Neutral	[3] Neutral	[3] Neutral	[3] Neutral	[3] Neutral	[3] Neutral	[4] Agree	[2] Disagree	[2] Disagree	[3] Neutral	[2] Disagree	[4] Agree	[4] Agree	[4] Agree	[4] Agree	[4] Agree	[4] Agree	[4] Agree	[2] Disagree	[4] Often	[4] Often	[2] Rarely	[2] Rarely	[2] Disagree
Male	65 +	South	HSNoCol	$100,000 +	2	Cat(s)							Neither	[4] Agree	[5] Strongly Agree	[5] Strongly Agree	[3] Neutral	[3] Neutral	[3] Neutral
Male	65 +	South	HSNoCol	$100,000 +	2	Dog(s),Cat(s)							Primary caregiver for my pet(s)	[4] Agree	[4] Agree	[5] Strongly Agree	[4] Agree	[3] Neutral	[4] Agree
Male	18-24	Midwest	HSNoCol	0 - $24,999	2	Dog(s),Cat(s)							Primary caregiver for my pet(s)	[4] Agree	[3] Neutral	[3] Neutral	[4] Agree	[4] Agree	[2] Disagree	Nothing
Male	18-24	Northeast	ColNoDeg	$75,000 - $99,999	2	Dog(s),Cat(s)							Primary caregiver for my pet(s),Primary care seeker for veterinary care	[5] Strongly Agree	[5] Strongly Agree	[4] Agree	[3] Neutral	[4] Agree	[4] Agree		Preventative care (e.g., annual examinations, dental care, vaccinations, parasite control),Treatment (e.g., illness, injury, emergency care),Reproductive care (e.g., genetic health testing, breeding, whelping/giving birth)		Yes	[4] Agree	[5] Strongly Agree	[5] Strongly Agree	[5] Strongly Agree	[5] Strongly Agree	[5] Strongly Agree	[5] Strongly Agree	[5] Strongly Agree	[4] Agree	[4] Agree	[5] Strongly Agree	[4] Agree	[5] Strongly Agree	[5] Strongly Agree	[3] Neutral	[5] Strongly Agree	[5] Strongly Agree	[4] Agree	[5] Strongly Agree	[4] Agree	[4] Agree	[5] Always	[3] Sometimes	[3] Sometimes	[4] Often	[4] Agree
Male	25-34	Northeast	BABSAssocT	$50,000 - $74,999	2	Dog(s),Cat(s)							Primary caregiver for my pet(s),Primary care seeker for veterinary care	[4] Agree	[4] Agree	[5] Strongly Agree	[5] Strongly Agree	[4] Agree			Preventative care (e.g., annual examinations, dental care, vaccinations, parasite control),Treatment (e.g., illness, injury, emergency care),Reproductive care (e.g., genetic health testing, breeding, whelping/giving birth)		Yes	[5] Strongly Agree	[4] Agree	[3] Neutral	[2] Disagree	[1] Strongly Disagree	[2] Disagree	[2] Disagree	[2] Disagree	[5] Strongly Agree	[1] Strongly Disagree	[1] Strongly Disagree	[5] Strongly Agree	[1] Strongly Disagree	[5] Strongly Agree	[5] Strongly Agree	[4] Agree	[5] Strongly Agree	[5] Strongly Agree	[5] Strongly Agree	[4] Agree	[1] Strongly Disagree	[4] Often	[5] Always	[1] Never	[1] Never	[3] Neutral
Male	35-44	Midwest	BABSAssocT	$50,000 - $74,999	2	Dog(s),Cat(s)							Primary care seeker for veterinary care	[5] Strongly Agree	[3] Neutral	[5] Strongly Agree	[4] Agree	[3] Neutral	[4] Agree		Treatment (e.g., illness, injury, emergency care),Behavioral consultations		Yes	[5] Strongly Agree	[3] Neutral	[4] Agree	[4] Agree	[3] Neutral	[5] Strongly Agree	[3] Neutral	[4] Agree	[5] Strongly Agree	[5] Strongly Agree	[4] Agree	[5] Strongly Agree	[3] Neutral	[3] Neutral	[5] Strongly Agree	[3] Neutral	[4] Agree	[3] Neutral	[4] Agree	[2] Disagree	[5] Strongly Agree	[4] Often	[5] Always	[3] Sometimes	[2] Rarely	[3] Neutral
Male	25-34	Northeast	BABSAssocT	$50,000 - $74,999	2	Dog(s),Cat(s),Fish							Primary caregiver for my pet(s)	[3] Neutral	[3] Neutral	[4] Agree	[5] Strongly Agree	[4] Agree	[3] Neutral
Male	18-24	Midwest	ColNoDeg	$50,000 - $74,999	2	Dog(s),Cat(s)							Primary caregiver for my pet(s)	[4] Agree	[4] Agree	[3] Neutral	[5] Strongly Agree	[3] Neutral	[3] Neutral
Male	45-54	South	NoHSGrad	$50,000 - $74,999	2	Dog(s),Cat(s)							Primary caregiver for my pet(s),Primary care seeker for veterinary care	[5] Strongly Agree	[4] Agree	[4] Agree	[4] Agree	[4] Agree	[5] Strongly Agree	None	Preventative care (e.g., annual examinations, dental care, vaccinations, parasite control),Treatment (e.g., illness, injury, emergency care)		Yes	[5] Strongly Agree	[4] Agree	[4] Agree	[5] Strongly Agree	[4] Agree	[5] Strongly Agree	[5] Strongly Agree	[4] Agree	[5] Strongly Agree	[4] Agree	[5] Strongly Agree	[4] Agree	[5] Strongly Agree	[4] Agree	[4] Agree	[5] Strongly Agree	[4] Agree	[4] Agree	[4] Agree	[1] Strongly Disagree	[4] Agree	[4] Often	[5] Always	[4] Often	[4] Often	[5] Strongly Agree
Male	18-24	West	HSNoCol	$25,000 - $49,999	2	Dog(s),Cat(s)							Primary caregiver for my pet(s)	[4] Agree	[4] Agree	[2] Disagree	[4] Agree	[4] Agree	[2] Disagree	Nothing
Male	25-34	West	BABSAssocT	$25,000 - $49,999	2	Dog(s),Cat(s)							Primary caregiver for my pet(s),Primary care seeker for veterinary care	[5] Strongly Agree	[4] Agree	[4] Agree	[5] Strongly Agree	[4] Agree	[5] Strongly Agree	Like	Preventative care (e.g., annual examinations, dental care, vaccinations, parasite control)		Yes	[5] Strongly Agree	[4] Agree	[4] Agree	[4] Agree	[4] Agree	[4] Agree	[5] Strongly Agree	[5] Strongly Agree	[5] Strongly Agree	[5] Strongly Agree	[5] Strongly Agree	[5] Strongly Agree	[5] Strongly Agree	[4] Agree	[4] Agree	[4] Agree	[5] Strongly Agree	[5] Strongly Agree	[5] Strongly Agree	[4] Agree	[5] Strongly Agree	[4] Often	[5] Always	[5] Always	[1] Never	[3] Neutral
Male	18-24	West	ColNoDeg	$25,000 - $49,999	2	Dog(s),Cat(s)							Primary caregiver for my pet(s)	[4] Agree	[5] Strongly Agree	[4] Agree	[5] Strongly Agree	[5] Strongly Agree	[4] Agree	A
Male	18-24	West	ColNoDeg	$25,000 - $49,999	2	Dog(s),Cat(s)							Primary caregiver for my pet(s),Primary care seeker for veterinary care	[5] Strongly Agree	[5] Strongly Agree	[5] Strongly Agree	[5] Strongly Agree	[5] Strongly Agree			Preventative care (e.g., annual examinations, dental care, vaccinations, parasite control),Treatment (e.g., illness, injury, emergency care),Reproductive care (e.g., genetic health testing, breeding, whelping/giving birth),Behavioral consultations		Yes	[5] Strongly Agree	[3] Neutral	[4] Agree	[3] Neutral	[5] Strongly Agree	[4] Agree	[3] Neutral	[4] Agree	[5] Strongly Agree	[1] Strongly Disagree	[1] Strongly Disagree	[1] Strongly Disagree	[1] Strongly Disagree	[5] Strongly Agree	[5] Strongly Agree	[5] Strongly Agree	[5] Strongly Agree	[5] Strongly Agree	[5] Strongly Agree	[1] Strongly Disagree	[1] Strongly Disagree	[5] Always	[5] Always	[1] Never	[1] Never	[3] Neutral
Male	25-34	West	BABSAssocT	$25,000 - $49,999	2	Dog(s),Cat(s)							Primary caregiver for my pet(s)	[5] Strongly Agree	[4] Agree	[4] Agree	[4] Agree	[5] Strongly Agree	[5] Strongly Agree	Fh
Male	55-64	South	GradAdvDeg	$100,000 +	2	Dog(s),Cat(s)							Primary caregiver for my pet(s),Primary care seeker for veterinary care	[5] Strongly Agree	[5] Strongly Agree	[5] Strongly Agree	[5] Strongly Agree	[5] Strongly Agree	[3] Neutral	None	Preventative care (e.g., annual examinations, dental care, vaccinations, parasite control),Treatment (e.g., illness, injury, emergency care)		Yes	[5] Strongly Agree	[5] Strongly Agree	[3] Neutral	[2] Disagree	[1] Strongly Disagree	[1] Strongly Disagree	[2] Disagree	[3] Neutral	[5] Strongly Agree	[1] Strongly Disagree	[1] Strongly Disagree	[2] Disagree	[1] Strongly Disagree	[5] Strongly Agree	[5] Strongly Agree	[5] Strongly Agree	[5] Strongly Agree	[5] Strongly Agree	[5] Strongly Agree	[1] Strongly Disagree	[1] Strongly Disagree	[5] Always	[4] Often	[1] Never	[1] Never
Male	65 +	Midwest	HSNoCol	0 - $24,999	1	Cat(s)							Primary caregiver for my pet(s)	[4] Agree	[4] Agree	[4] Agree	[4] Agree	[4] Agree	[4] Agree
Male	45-54	South	HSNoCol	0 - $24,999	1	Dog(s)							Primary care seeker for veterinary care	[2] Disagree	[2] Disagree	[2] Disagree	[2] Disagree	[2] Disagree	[2] Disagree		Preventative care (e.g., annual examinations, dental care, vaccinations, parasite control)		Yes	[3] Neutral	[3] Neutral	[3] Neutral	[3] Neutral	[3] Neutral	[3] Neutral	[3] Neutral	[3] Neutral	[3] Neutral	[3] Neutral	[3] Neutral	[3] Neutral	[3] Neutral	[3] Neutral	[3] Neutral	[3] Neutral	[3] Neutral	[3] Neutral	[3] Neutral	[3] Neutral	[3] Neutral	[3] Sometimes	[3] Sometimes	[3] Sometimes	[3] Sometimes	[5] Strongly Agree
Male	45-54	Northeast	HSNoCol	0 - $24,999	1	Dog(s)							Primary caregiver for my pet(s)	[3] Neutral	[3] Neutral	[3] Neutral	[3] Neutral	[3] Neutral	[3] Neutral
Male	65 +	South	BABSAssocT	0 - $24,999	1	Cat(s)							Primary caregiver for my pet(s)	[5] Strongly Agree	[4] Agree	[5] Strongly Agree	[5] Strongly Agree	[5] Strongly Agree	[4] Agree
Male	35-44	South	BABSAssocT	0 - $24,999	1	Dog(s)							Primary caregiver for my pet(s)	[3] Neutral	[3] Neutral	[3] Neutral	[3] Neutral	[3] Neutral
Male	18-24	Midwest	ColNoDeg	0 - $24,999	1	Dog(s)							Primary caregiver for my pet(s)	[4] Agree	[5] Strongly Agree	[4] Agree	[4] Agree	[4] Agree	[4] Agree	None
Male	55-64	South	GradAdvDeg	0 - $24,999	1	Cat(s)							Primary caregiver for my pet(s)	[5] Strongly Agree	[5] Strongly Agree	[5] Strongly Agree	[5] Strongly Agree	[1] Strongly Disagree	[1] Strongly Disagree
Male	18-24	South	HSNoCol	0 - $24,999	1	Dog(s)							Neither	[2] Disagree	[2] Disagree		[3] Neutral	[2] Disagree	[1] Strongly Disagree
Male	18-24	South	HSNoCol	0 - $24,999	1	Dog(s)							Primary caregiver for my pet(s)	[4] Agree	[3] Neutral	[4] Agree	[4] Agree	[4] Agree	[3] Neutral
Male	18-24	West	HSNoCol	0 - $24,999	1	Dog(s)							Primary caregiver for my pet(s)	[4] Agree	[3] Neutral	[4] Agree	[3] Neutral	[4] Agree	[4] Agree
Male	45-54	South	HSNoCol	0 - $24,999	1	Dog(s)							Primary caregiver for my pet(s)	[5] Strongly Agree	[1] Strongly Disagree	[3] Neutral	[5] Strongly Agree	[4] Agree	[2] Disagree
Male	45-54	Northeast	ColNoDeg	0 - $24,999	1	Cat(s)							Primary caregiver for my pet(s)	[5] Strongly Agree	[5] Strongly Agree	[5] Strongly Agree	[5] Strongly Agree	[5] Strongly Agree	[5] Strongly Agree
Male	18-24	Midwest	ColNoDeg	0 - $24,999	1	Cat(s)							Primary caregiver for my pet(s)	[5] Strongly Agree	[5] Strongly Agree	[5] Strongly Agree	[5] Strongly Agree		[3] Neutral
Male	35-44	Midwest	HSNoCol	0 - $24,999	1	Dog(s)							Primary caregiver for my pet(s)	[3] Neutral	[4] Agree	[1] Strongly Disagree	[4] Agree	[4] Agree	[1] Strongly Disagree
Male	35-44	South	ColNoDeg	0 - $24,999	1	Dog(s)							Primary caregiver for my pet(s)	[5] Strongly Agree	[5] Strongly Agree	[5] Strongly Agree	[5] Strongly Agree	[5] Strongly Agree	[3] Neutral
Male	45-54	Midwest	BABSAssocT	0 - $24,999	1	Cat(s)							Primary caregiver for my pet(s)	[5] Strongly Agree	[3] Neutral	[3] Neutral	[2] Disagree	[4] Agree	[5] Strongly Agree
Male	45-54	South	ColNoDeg	0 - $24,999	1	Dog(s)							Primary caregiver for my pet(s)	[5] Strongly Agree	[5] Strongly Agree	[5] Strongly Agree	[5] Strongly Agree	[5] Strongly Agree	[3] Neutral
Male	55-64	West	ColNoDeg	0 - $24,999	1	Cat(s)							Primary caregiver for my pet(s)	[4] Agree	[4] Agree	[4] Agree	[4] Agree	[4] Agree
Male	65 +	Northeast	ColNoDeg	$75,000 - $99,999	1	Dog(s)							Primary caregiver for my pet(s)	[4] Agree	[4] Agree	[4] Agree	[4] Agree	[4] Agree	[4] Agree
Male	65 +	West	BABSAssocT	$75,000 - $99,999	1	Cat(s)							Primary caregiver for my pet(s),Primary care seeker for veterinary care	[5] Strongly Agree	[4] Agree	[4] Agree	[5] Strongly Agree	[4] Agree	[1] Strongly Disagree	none	Preventative care (e.g., annual examinations, dental care, vaccinations, parasite control),Treatment (e.g., illness, injury, emergency care),Other	none		[4] Agree	[3] Neutral	[2] Disagree	[3] Neutral	[3] Neutral	[3] Neutral	[3] Neutral	[3] Neutral	[4] Agree	[2] Disagree	[1] Strongly Disagree	[1] Strongly Disagree	[1] Strongly Disagree	[5] Strongly Agree	[5] Strongly Agree	[4] Agree	[5] Strongly Agree	[5] Strongly Agree	[5] Strongly Agree	[1] Strongly Disagree	[2] Disagree	[5] Always	[1] Never	[1] Never	[1] Never	[3] Neutral
Male	35-44	West	BABSAssocT	$75,000 - $99,999	1	Dog(s)							Primary caregiver for my pet(s)	[4] Agree		[3] Neutral	[5] Strongly Agree	[3] Neutral
Male	25-34	South	HSNoCol	$75,000 - $99,999	1	Dog(s)							Primary caregiver for my pet(s)	[3] Neutral	[4] Agree	[4] Agree	[3] Neutral	[4] Agree	[3] Neutral
Male	25-34	South	BABSAssocT	$75,000 - $99,999	1	Dog(s)							Primary caregiver for my pet(s)	[5] Strongly Agree	[5] Strongly Agree	[5] Strongly Agree	[5] Strongly Agree	[5] Strongly Agree	[5] Strongly Agree
Male	35-44	Northeast	BABSAssocT	$75,000 - $99,999	1	Cat(s)							Primary caregiver for my pet(s)	[4] Agree	[3] Neutral	[5] Strongly Agree	[4] Agree	[4] Agree
Male	35-44	South	BABSAssocT	$75,000 - $99,999	1	Dog(s),Cat(s)							Primary caregiver for my pet(s)	[4] Agree	[5] Strongly Agree	[4] Agree	[4] Agree	[5] Strongly Agree	[3] Neutral
Male	35-44	South	BABSAssocT	$75,000 - $99,999	1	Dog(s)							Primary caregiver for my pet(s)	[5] Strongly Agree	[4] Agree	[4] Agree	[4] Agree	[3] Neutral	[3] Neutral
Male	35-44	South	BABSAssocT	$75,000 - $99,999	1	Dog(s)							Primary caregiver for my pet(s)	[5] Strongly Agree	[4] Agree	[5] Strongly Agree	[5] Strongly Agree	[4] Agree	[5] Strongly Agree
Male	35-44	West	ColNoDeg	$75,000 - $99,999	1	Cat(s)							Primary caregiver for my pet(s)	[5] Strongly Agree	[5] Strongly Agree	[4] Agree	[5] Strongly Agree	[4] Agree
Male	65 +	South	ColNoDeg	$75,000 - $99,999	1	Dog(s)							Primary caregiver for my pet(s)	[5] Strongly Agree	[4] Agree	[4] Agree	[4] Agree	[3] Neutral	[5] Strongly Agree	Price
Male	45-54	South	ColNoDeg	$75,000 - $99,999	1	Cat(s)							Primary caregiver for my pet(s)	[5] Strongly Agree	[3] Neutral	[4] Agree	[5] Strongly Agree	[4] Agree	[4] Agree
Male	25-34	South	BABSAssocT	$75,000 - $99,999	1	Dog(s)							Primary caregiver for my pet(s)	[4] Agree	[5] Strongly Agree	[4] Agree	[4] Agree	[5] Strongly Agree	[4] Agree	Great
Male	18-24	South	HSNoCol	$75,000 - $99,999	1	Dog(s)							Primary caregiver for my pet(s)	[4] Agree	[3] Neutral	[5] Strongly Agree	[3] Neutral	[5] Strongly Agree	[3] Neutral
Male	25-34	West	BABSAssocT	$75,000 - $99,999	1	Dog(s)							Primary caregiver for my pet(s)	[5] Strongly Agree	[5] Strongly Agree	[5] Strongly Agree	[5] Strongly Agree	[5] Strongly Agree	[1] Strongly Disagree	None
Male	25-34	West	BABSAssocT	$75,000 - $99,999	1	Dog(s)							Primary caregiver for my pet(s),Primary care seeker for veterinary care	[5] Strongly Agree	[5] Strongly Agree	[5] Strongly Agree	[5] Strongly Agree	[5] Strongly Agree	[5] Strongly Agree	Apple	Preventative care (e.g., annual examinations, dental care, vaccinations, parasite control)		Yes	[5] Strongly Agree	[5] Strongly Agree	[5] Strongly Agree	[5] Strongly Agree	[5] Strongly Agree	[5] Strongly Agree	[5] Strongly Agree	[5] Strongly Agree	[5] Strongly Agree	[5] Strongly Agree	[5] Strongly Agree	[5] Strongly Agree	[5] Strongly Agree	[5] Strongly Agree	[5] Strongly Agree	[5] Strongly Agree	[5] Strongly Agree	[5] Strongly Agree	[5] Strongly Agree	[5] Strongly Agree	[5] Strongly Agree	[5] Always	[5] Always	[5] Always	[5] Always	[5] Strongly Agree
Male	25-34	Northeast	BABSAssocT	$75,000 - $99,999	1	Dog(s)							Primary caregiver for my pet(s)	[4] Agree	[5] Strongly Agree	[3] Neutral	[4] Agree	[5] Strongly Agree
Male	35-44	South	HSNoCol	$75,000 - $99,999	1	Dog(s)							Primary caregiver for my pet(s)	[2] Disagree	[1] Strongly Disagree	[4] Agree	[1] Strongly Disagree	[2] Disagree	[5] Strongly Agree	Dogs beautiful
Male	45-54	Northeast	GradAdvDeg	$75,000 - $99,999	1	Dog(s)							Neither	[5] Strongly Agree	[4] Agree	[5] Strongly Agree	[4] Agree	[4] Agree
Male	35-44	West	ColNoDeg	$75,000 - $99,999	1	Cat(s)							Primary care seeker for veterinary care	[5] Strongly Agree	[5] Strongly Agree	[5] Strongly Agree	[5] Strongly Agree	[5] Strongly Agree	[3] Neutral		Treatment (e.g., illness, injury, emergency care)		Yes	[5] Strongly Agree	[5] Strongly Agree	[5] Strongly Agree	[5] Strongly Agree	[5] Strongly Agree	[5] Strongly Agree	[4] Agree	[5] Strongly Agree	[5] Strongly Agree	[5] Strongly Agree	[5] Strongly Agree	[5] Strongly Agree	[5] Strongly Agree	[5] Strongly Agree	[3] Neutral	[5] Strongly Agree	[5] Strongly Agree	[5] Strongly Agree	[5] Strongly Agree	[3] Neutral	[5] Strongly Agree	[5] Always	[5] Always	[1] Never	[1] Never	[5] Strongly Agree
Male	45-54	Northeast	BABSAssocT	$75,000 - $99,999	1	Cat(s)							Primary caregiver for my pet(s)	[4] Agree	[3] Neutral	[5] Strongly Agree	[4] Agree	[5] Strongly Agree	[1] Strongly Disagree	qq
Male	55-64	Northeast	BABSAssocT	$75,000 - $99,999	1	Dog(s)							Primary caregiver for my pet(s)	[3] Neutral	[3] Neutral	[3] Neutral	[3] Neutral	[3] Neutral	[3] Neutral	Privacy
Male	35-44	West	ColNoDeg	$75,000 - $99,999	1	Dog(s)							Primary caregiver for my pet(s)	[2] Disagree	[2] Disagree		[2] Disagree	[1] Strongly Disagree	[1] Strongly Disagree
Male	35-44	West	BABSAssocT	$75,000 - $99,999	1	Cat(s)							Primary care seeker for veterinary care	[5] Strongly Agree	[4] Agree	[4] Agree	[5] Strongly Agree	[3] Neutral	[5] Strongly Agree		Treatment (e.g., illness, injury, emergency care),Reproductive care (e.g., genetic health testing, breeding, whelping/giving birth)		Yes	[4] Agree	[5] Strongly Agree	[3] Neutral	[4] Agree	[3] Neutral	[4] Agree	[5] Strongly Agree	[3] Neutral	[4] Agree	[3] Neutral	[3] Neutral	[5] Strongly Agree	[4] Agree	[3] Neutral	[3] Neutral	[5] Strongly Agree	[4] Agree	[5] Strongly Agree	[5] Strongly Agree	[2] Disagree	[3] Neutral	[5] Always	[4] Often	[2] Rarely	[2] Rarely	[3] Neutral
Male	35-44	Midwest	BABSAssocT	$75,000 - $99,999	1	Dog(s)							Primary caregiver for my pet(s)	[4] Agree	[4] Agree	[5] Strongly Agree	[4] Agree	[5] Strongly Agree	[3] Neutral
Male	65 +	Midwest	BABSAssocT	$50,000 - $74,999	1	Cat(s)							Neither	[4] Agree	[4] Agree	[4] Agree	[4] Agree	[1] Strongly Disagree	[1] Strongly Disagree	none
Male	65 +	Northeast	BABSAssocT	$50,000 - $74,999	1	Dog(s)							Primary caregiver for my pet(s)	[5] Strongly Agree	[4] Agree	[4] Agree	[4] Agree	[3] Neutral
Male	65 +	Midwest	NoHSGrad	$50,000 - $74,999	1	Dog(s)							Primary caregiver for my pet(s),Primary care seeker for veterinary care	[3] Neutral	[4] Agree	[3] Neutral	[4] Agree	[3] Neutral	[3] Neutral		Preventative care (e.g., annual examinations, dental care, vaccinations, parasite control),Treatment (e.g., illness, injury, emergency care)		Yes	[3] Neutral	[4] Agree	[3] Neutral	[4] Agree	[3] Neutral	[3] Neutral	[3] Neutral	[3] Neutral	[3] Neutral	[2] Disagree	[3] Neutral	[2] Disagree	[2] Disagree	[4] Agree	[4] Agree	[3] Neutral	[3] Neutral	[4] Agree	[4] Agree	[2] Disagree	[2] Disagree	[4] Often	[2] Rarely	[2] Rarely	[1] Never	[3] Neutral
Male	65 +	West	HSNoCol	$50,000 - $74,999	1	Cat(s)							Primary caregiver for my pet(s)	[2] Disagree	[4] Agree	[3] Neutral	[3] Neutral	[3] Neutral	[3] Neutral
Male	65 +	South	ColNoDeg	$50,000 - $74,999	1	Dog(s)							Primary caregiver for my pet(s)	[5] Strongly Agree	[5] Strongly Agree	[5] Strongly Agree	[5] Strongly Agree	[4] Agree	[5] Strongly Agree	none
Male	25-34	South	HSNoCol	$50,000 - $74,999	1	Dog(s)							Primary caregiver for my pet(s)	[4] Agree	[5] Strongly Agree	[3] Neutral	[4] Agree	[4] Agree	[4] Agree	Looking up
Male	65 +	West	BABSAssocT	$50,000 - $74,999	1	Dog(s)							Primary caregiver for my pet(s),Primary care seeker for veterinary care	[5] Strongly Agree	[5] Strongly Agree	[5] Strongly Agree	[5] Strongly Agree	[4] Agree			Preventative care (e.g., annual examinations, dental care, vaccinations, parasite control),Treatment (e.g., illness, injury, emergency care)			[5] Strongly Agree	[5] Strongly Agree	[3] Neutral	[2] Disagree	[1] Strongly Disagree	[1] Strongly Disagree	[1] Strongly Disagree	[2] Disagree	[5] Strongly Agree	[1] Strongly Disagree	[1] Strongly Disagree	[3] Neutral	[1] Strongly Disagree	[5] Strongly Agree	[5] Strongly Agree	[5] Strongly Agree	[5] Strongly Agree	[5] Strongly Agree	[5] Strongly Agree	[1] Strongly Disagree	[1] Strongly Disagree	[5] Always	[1] Never	[1] Never	[1] Never
Male	18-24	Northeast	ColNoDeg	$50,000 - $74,999	1	Dog(s)							Primary caregiver for my pet(s)	[3] Neutral	[5] Strongly Agree	[4] Agree	[2] Disagree	[3] Neutral	[3] Neutral
Male	18-24	Midwest	NoHSGrad	$50,000 - $74,999	1	Dog(s)							Primary caregiver for my pet(s)	[4] Agree	[4] Agree	[3] Neutral	[4] Agree	[4] Agree	[3] Neutral
Male	25-34	South	HSNoCol	$50,000 - $74,999	1	Cat(s)							Primary caregiver for my pet(s)	[4] Agree	[3] Neutral	[2] Disagree	[4] Agree	[3] Neutral	[1] Strongly Disagree
Male	65 +	West	BABSAssocT	$50,000 - $74,999	1	Dog(s)							Primary caregiver for my pet(s),Primary care seeker for veterinary care	[5] Strongly Agree	[1] Strongly Disagree	[5] Strongly Agree	[1] Strongly Disagree	[5] Strongly Agree	[5] Strongly Agree		Preventative care (e.g., annual examinations, dental care, vaccinations, parasite control),Treatment (e.g., illness, injury, emergency care),Reproductive care (e.g., genetic health testing, breeding, whelping/giving birth)			[5] Strongly Agree	[5] Strongly Agree	[4] Agree	[2] Disagree	[2] Disagree	[2] Disagree	[1] Strongly Disagree	[5] Strongly Agree	[5] Strongly Agree	[2] Disagree	[3] Neutral	[1] Strongly Disagree	[1] Strongly Disagree	[5] Strongly Agree	[5] Strongly Agree	[1] Strongly Disagree	[5] Strongly Agree	[5] Strongly Agree	[5] Strongly Agree	[1] Strongly Disagree	[2] Disagree	[5] Always	[1] Never	[1] Never	[1] Never	[1] Strongly Disagree
Male	55-64	Northeast	HSNoCol	$50,000 - $74,999	1	Cat(s)							Primary caregiver for my pet(s)	[2] Disagree	[4] Agree	[4] Agree	[4] Agree	[3] Neutral
Male	18-24	Midwest	BABSAssocT	$50,000 - $74,999	1	Dog(s)							Primary caregiver for my pet(s)	[3] Neutral	[2] Disagree	[4] Agree	[4] Agree	[3] Neutral
Male	18-24	Midwest	ColNoDeg	$50,000 - $74,999	1	Dog(s)							Primary caregiver for my pet(s)	[4] Agree	[4] Agree	[4] Agree	[4] Agree	[3] Neutral	[3] Neutral
Male	35-44	Midwest	BABSAssocT	$50,000 - $74,999	1	Cat(s)							Primary caregiver for my pet(s)	[5] Strongly Agree	[5] Strongly Agree	[4] Agree	[4] Agree	[3] Neutral
Male	35-44	South	BABSAssocT	$50,000 - $74,999	1	Dog(s)							Primary caregiver for my pet(s)	[4] Agree	[4] Agree	[4] Agree	[3] Neutral	[4] Agree	[4] Agree
Male	45-54	South	HSNoCol	$50,000 - $74,999	1	Dog(s)							Primary caregiver for my pet(s)	[4] Agree	[4] Agree	[4] Agree	[3] Neutral	[4] Agree	[3] Neutral
Male	45-54	South	HSNoCol	$50,000 - $74,999	1	Dog(s)							Primary caregiver for my pet(s)	[3] Neutral	[4] Agree	[4] Agree	[3] Neutral	[2] Disagree
Male	55-64	Northeast	HSNoCol	$50,000 - $74,999	1	Cat(s)							Primary caregiver for my pet(s)	[4] Agree	[4] Agree	[4] Agree	[4] Agree	[3] Neutral	[3] Neutral	None
Male	55-64	South	HSNoCol	$50,000 - $74,999	1	Dog(s)							Primary caregiver for my pet(s)	[5] Strongly Agree	[5] Strongly Agree	[5] Strongly Agree	[5] Strongly Agree	[5] Strongly Agree
Male	55-64	West	HSNoCol	$50,000 - $74,999	1	Cat(s)							Primary caregiver for my pet(s),Primary care seeker for veterinary care	[4] Agree	[5] Strongly Agree	[5] Strongly Agree	[5] Strongly Agree	[4] Agree	[3] Neutral		Preventative care (e.g., annual examinations, dental care, vaccinations, parasite control),Treatment (e.g., illness, injury, emergency care)		Yes	[4] Agree	[5] Strongly Agree	[3] Neutral	[2] Disagree	[2] Disagree	[2] Disagree	[2] Disagree	[3] Neutral	[4] Agree	[2] Disagree	[4] Agree	[3] Neutral	[2] Disagree	[4] Agree	[4] Agree	[3] Neutral	[3] Neutral	[4] Agree	[4] Agree	[2] Disagree	[2] Disagree	[5] Always	[1] Never	[1] Never	[1] Never	[3] Neutral
Male	55-64	West	HSNoCol	$50,000 - $74,999	1	Cat(s)							Primary caregiver for my pet(s)	[5] Strongly Agree	[4] Agree	[5] Strongly Agree	[5] Strongly Agree	[5] Strongly Agree	[3] Neutral
Male	55-64	South	HSNoCol	$50,000 - $74,999	1	Cat(s)							Primary caregiver for my pet(s)	[4] Agree	[4] Agree	[4] Agree	[4] Agree	[4] Agree	[4] Agree
Male	55-64	Northeast	NoHSGrad	$25,000 - $49,999	1	Cat(s)							Primary caregiver for my pet(s)	[3] Neutral	[3] Neutral	[4] Agree	[4] Agree	[3] Neutral	[3] Neutral
Male	25-34	South	BABSAssocT	$25,000 - $49,999	1	Dog(s)							Primary caregiver for my pet(s)	[4] Agree	[4] Agree	[5] Strongly Agree	[4] Agree	[4] Agree	[4] Agree
Male	65 +	Midwest	BABSAssocT	$25,000 - $49,999	1	Cat(s)							Primary caregiver for my pet(s)	[3] Neutral	[3] Neutral	[3] Neutral	[3] Neutral	[3] Neutral
Male	65 +	Northeast	HSNoCol	$25,000 - $49,999	1	Cat(s)							Primary caregiver for my pet(s),Primary care seeker for veterinary care	[4] Agree	[4] Agree	[4] Agree	[4] Agree	[3] Neutral			Preventative care (e.g., annual examinations, dental care, vaccinations, parasite control)			[4] Agree	[4] Agree	[2] Disagree	[3] Neutral	[2] Disagree	[2] Disagree	[2] Disagree	[2] Disagree	[4] Agree	[2] Disagree	[2] Disagree	[3] Neutral	[2] Disagree	[4] Agree	[4] Agree	[4] Agree	[4] Agree	[4] Agree	[4] Agree	[2] Disagree	[2] Disagree	[5] Always	[1] Never	[1] Never	[1] Never	[4] Agree
Male	65 +	West	BABSAssocT	$25,000 - $49,999	1	Cat(s)							Primary caregiver for my pet(s),Primary care seeker for veterinary care	[4] Agree	[4] Agree	[4] Agree	[4] Agree	[3] Neutral	[3] Neutral		Preventative care (e.g., annual examinations, dental care, vaccinations, parasite control),Treatment (e.g., illness, injury, emergency care),Reproductive care (e.g., genetic health testing, breeding, whelping/giving birth),Behavioral consultations		Yes	[5] Strongly Agree	[4] Agree	[3] Neutral	[3] Neutral	[2] Disagree	[5] Strongly Agree	[2] Disagree	[3] Neutral	[5] Strongly Agree	[1] Strongly Disagree	[1] Strongly Disagree	[3] Neutral	[1] Strongly Disagree	[4] Agree	[5] Strongly Agree	[4] Agree	[4] Agree	[4] Agree	[4] Agree	[1] Strongly Disagree	[1] Strongly Disagree	[5] Always	[1] Never	[1] Never	[1] Never	[4] Agree
Male	65 +	Midwest	BABSAssocT	$25,000 - $49,999	1	Dog(s)							Primary caregiver for my pet(s),Primary care seeker for veterinary care	[4] Agree	[4] Agree	[5] Strongly Agree	[4] Agree	[4] Agree			Preventative care (e.g., annual examinations, dental care, vaccinations, parasite control),Treatment (e.g., illness, injury, emergency care)			[3] Neutral	[5] Strongly Agree	[2] Disagree	[2] Disagree	[2] Disagree	[2] Disagree	[3] Neutral	[2] Disagree	[3] Neutral	[2] Disagree	[2] Disagree	[2] Disagree	[2] Disagree	[4] Agree	[4] Agree	[3] Neutral	[4] Agree	[4] Agree	[4] Agree	[3] Neutral	[2] Disagree	[4] Often	[2] Rarely	[1] Never	[2] Rarely	[3] Neutral
Male	25-34	West	BABSAssocT	$25,000 - $49,999	1	Dog(s)							Primary caregiver for my pet(s)	[4] Agree	[4] Agree	[4] Agree	[4] Agree	[4] Agree	[4] Agree
Male	25-34	West	BABSAssocT	$25,000 - $49,999	1	Fish							Primary caregiver for my pet(s)	[5] Strongly Agree	[5] Strongly Agree	[4] Agree	[5] Strongly Agree	[4] Agree	[5] Strongly Agree
Male	18-24	West	BABSAssocT	$25,000 - $49,999	1	Dog(s)							Primary caregiver for my pet(s)	[3] Neutral	[3] Neutral	[3] Neutral	[4] Agree	[4] Agree	[3] Neutral	No thing
Male	55-64	South	BABSAssocT	$25,000 - $49,999	1	Dog(s)							Primary care seeker for veterinary care	[5] Strongly Agree	[5] Strongly Agree	[5] Strongly Agree	[5] Strongly Agree	[5] Strongly Agree	[5] Strongly Agree		Preventative care (e.g., annual examinations, dental care, vaccinations, parasite control),Reproductive care (e.g., genetic health testing, breeding, whelping/giving birth)		No	[1] Strongly Disagree	[2] Disagree	[4] Agree	[3] Neutral	[4] Agree	[2] Disagree	[4] Agree	[4] Agree	[1] Strongly Disagree	[4] Agree	[5] Strongly Agree	[5] Strongly Agree	[2] Disagree	[2] Disagree	[4] Agree	[4] Agree	[2] Disagree	[2] Disagree	[4] Agree	[5] Strongly Agree	[4] Agree	[2] Rarely	[2] Rarely	[3] Sometimes	[3] Sometimes	[5] Strongly Agree
Male	18-24	West	BABSAssocT	$25,000 - $49,999	1	Cat(s)							Primary caregiver for my pet(s)	[5] Strongly Agree	[4] Agree	[4] Agree	[5] Strongly Agree	[4] Agree	[4] Agree
Male	18-24	Midwest	ColNoDeg	$25,000 - $49,999	1	Dog(s)							Primary caregiver for my pet(s)	[4] Agree	[4] Agree	[4] Agree	[4] Agree	[4] Agree	[4] Agree
Male	25-34	South	HSNoCol	$25,000 - $49,999	1	Dog(s)							Primary caregiver for my pet(s)	[4] Agree	[4] Agree	[3] Neutral	[4] Agree	[4] Agree
Male	45-54	West	BABSAssocT	$25,000 - $49,999	1	Cat(s)							Primary caregiver for my pet(s)	[5] Strongly Agree	[4] Agree	[4] Agree	[5] Strongly Agree	[5] Strongly Agree	[5] Strongly Agree
Male	35-44	Northeast	HSNoCol	$25,000 - $49,999	1	Cat(s)							Primary caregiver for my pet(s),Primary care seeker for veterinary care	[4] Agree	[4] Agree	[4] Agree	[4] Agree	[4] Agree			Treatment (e.g., illness, injury, emergency care)		Yes	[4] Agree	[4] Agree	[2] Disagree	[4] Agree	[3] Neutral	[2] Disagree	[2] Disagree	[2] Disagree	[4] Agree	[2] Disagree	[2] Disagree	[4] Agree	[2] Disagree	[4] Agree	[4] Agree	[3] Neutral	[4] Agree	[4] Agree	[4] Agree	[2] Disagree	[2] Disagree	[4] Often	[1] Never	[1] Never	[1] Never	[2] Disagree
Male	18-24	West	HSNoCol	$25,000 - $49,999	1	Dog(s)							Primary care seeker for veterinary care	[4] Agree	[4] Agree	[4] Agree	[4] Agree	[4] Agree	[4] Agree		Treatment (e.g., illness, injury, emergency care)		Yes	[4] Agree	[4] Agree	[4] Agree	[4] Agree	[4] Agree	[4] Agree	[4] Agree	[4] Agree	[4] Agree	[4] Agree	[4] Agree	[4] Agree	[4] Agree	[4] Agree	[4] Agree	[4] Agree	[4] Agree	[4] Agree	[4] Agree	[4] Agree	[4] Agree	[4] Often	[4] Often	[4] Often	[4] Often	[4] Agree
Male	18-24	West	BABSAssocT	$25,000 - $49,999	1	Cat(s)							Primary caregiver for my pet(s)	[5] Strongly Agree	[4] Agree	[4] Agree	[4] Agree	[5] Strongly Agree	[4] Agree
Male	18-24	South	HSNoCol	$25,000 - $49,999	1	Dog(s)							Primary caregiver for my pet(s)	[4] Agree	[4] Agree	[4] Agree	[4] Agree	[4] Agree	[2] Disagree
Male	18-24	West	BABSAssocT	$25,000 - $49,999	1	Dog(s)							Primary caregiver for my pet(s)	[3] Neutral	[3] Neutral	[3] Neutral	[3] Neutral	[3] Neutral	[3] Neutral	No thing
Male	18-24	West	BABSAssocT	$25,000 - $49,999	1	Dog(s)							Primary caregiver for my pet(s)	[3] Neutral	[3] Neutral	[3] Neutral	[3] Neutral	[3] Neutral	[3] Neutral	No thing
Male	18-24	West	HSNoCol	$25,000 - $49,999	1	Dog(s)							Primary caregiver for my pet(s)	[4] Agree	[5] Strongly Agree	[5] Strongly Agree	[5] Strongly Agree	[4] Agree	[5] Strongly Agree
Male	18-24	West	ColNoDeg	$25,000 - $49,999	1	Dog(s)							Primary caregiver for my pet(s)	[4] Agree	[4] Agree	[4] Agree	[4] Agree	[4] Agree	[4] Agree
Male	35-44	West	ColNoDeg	$25,000 - $49,999	1	Cat(s)							Primary caregiver for my pet(s)	[5] Strongly Agree	[4] Agree	[4] Agree	[5] Strongly Agree	[3] Neutral	[3] Neutral
Male	45-54	South	ColNoDeg	$25,000 - $49,999	1	Bird(s)							Primary caregiver for my pet(s)	[5] Strongly Agree	[5] Strongly Agree	[5] Strongly Agree	[4] Agree	[5] Strongly Agree
Male	55-64	West	ColNoDeg	$25,000 - $49,999	1	Dog(s)							Primary caregiver for my pet(s),Primary care seeker for veterinary care	[3] Neutral	[3] Neutral	[3] Neutral	[3] Neutral	[3] Neutral	[3] Neutral		Preventative care (e.g., annual examinations, dental care, vaccinations, parasite control)			[4] Agree	[3] Neutral	[2] Disagree	[3] Neutral	[2] Disagree	[2] Disagree	[2] Disagree	[2] Disagree	[4] Agree	[2] Disagree	[2] Disagree	[2] Disagree	[2] Disagree	[4] Agree	[4] Agree	[3] Neutral	[4] Agree	[4] Agree	[4] Agree	[2] Disagree	[2] Disagree	[5] Always	[1] Never	[1] Never	[1] Never	[4] Agree
Male	18-24	South	ColNoDeg	$25,000 - $49,999	1	Dog(s)							Primary caregiver for my pet(s)	[4] Agree	[4] Agree	[4] Agree	[4] Agree	[4] Agree	[4] Agree
Male	18-24	West	ColNoDeg	$25,000 - $49,999	1	Dog(s)							Primary caregiver for my pet(s)	[3] Neutral	[3] Neutral	[3] Neutral	[3] Neutral	[3] Neutral	[3] Neutral
Male	18-24	Midwest	HSNoCol	$25,000 - $49,999	1	Dog(s)							Primary caregiver for my pet(s)	[4] Agree	[4] Agree	[2] Disagree	[3] Neutral	[3] Neutral	[4] Agree
Male	18-24	South	HSNoCol	$25,000 - $49,999	1	Cat(s)							Primary caregiver for my pet(s)	[5] Strongly Agree	[5] Strongly Agree	[5] Strongly Agree	[5] Strongly Agree	[5] Strongly Agree	[5] Strongly Agree
Male	18-24	Midwest	ColNoDeg	$25,000 - $49,999	1	Cat(s)							Primary caregiver for my pet(s)	[4] Agree	[3] Neutral	[3] Neutral	[4] Agree	[4] Agree	[3] Neutral	Huh
Male	35-44	South	BABSAssocT	$25,000 - $49,999	1	Dog(s)							Primary caregiver for my pet(s)	[4] Agree	[3] Neutral	[4] Agree	[4] Agree	[3] Neutral	[3] Neutral
Male	45-54	West	ColNoDeg	$25,000 - $49,999	1	Dog(s)							Primary caregiver for my pet(s),Primary care seeker for veterinary care	[4] Agree	[3] Neutral	[4] Agree	[5] Strongly Agree	[4] Agree			Preventative care (e.g., annual examinations, dental care, vaccinations, parasite control),Treatment (e.g., illness, injury, emergency care)			[4] Agree	[5] Strongly Agree	[1] Strongly Disagree	[3] Neutral	[2] Disagree	[1] Strongly Disagree	[2] Disagree	[2] Disagree	[4] Agree	[1] Strongly Disagree	[2] Disagree	[1] Strongly Disagree	[1] Strongly Disagree	[5] Strongly Agree	[4] Agree	[3] Neutral	[5] Strongly Agree	[4] Agree	[5] Strongly Agree	[1] Strongly Disagree	[1] Strongly Disagree	[5] Always	[5] Always	[1] Never	[1] Never	[2] Disagree
Male	55-64	West	GradAdvDeg	$100,000 +	1	Dog(s)							Neither	[4] Agree	[4] Agree	[4] Agree	[4] Agree	[4] Agree
Male	65 +	Northeast	BABSAssocT	$100,000 +	1	Cat(s)							Primary caregiver for my pet(s),Primary care seeker for veterinary care	[4] Agree	[5] Strongly Agree	[5] Strongly Agree	[5] Strongly Agree	[4] Agree			Preventative care (e.g., annual examinations, dental care, vaccinations, parasite control),Treatment (e.g., illness, injury, emergency care)		Yes	[5] Strongly Agree	[5] Strongly Agree	[2] Disagree	[2] Disagree	[1] Strongly Disagree	[2] Disagree	[2] Disagree	[2] Disagree	[5] Strongly Agree	[1] Strongly Disagree	[2] Disagree	[2] Disagree	[1] Strongly Disagree	[5] Strongly Agree	[5] Strongly Agree	[4] Agree	[4] Agree	[5] Strongly Agree	[5] Strongly Agree	[1] Strongly Disagree	[1] Strongly Disagree	[5] Always	[1] Never	[1] Never	[1] Never	[4] Agree
Male	55-64	Midwest	BABSAssocT	$100,000 +	1	Dog(s)							Neither	[3] Neutral	[3] Neutral	[3] Neutral	[3] Neutral	[3] Neutral	[3] Neutral
Male	25-34	Midwest	BABSAssocT	$100,000 +	1	Dog(s)							Primary caregiver for my pet(s)	[4] Agree	[5] Strongly Agree	[3] Neutral	[5] Strongly Agree	[4] Agree
Male	25-34	West	BABSAssocT	$100,000 +	1	Dog(s)							Primary caregiver for my pet(s)	[5] Strongly Agree	[4] Agree	[5] Strongly Agree	[3] Neutral	[4] Agree	[4] Agree
Male	35-44	South	NoHSGrad	$100,000 +	1	Dog(s)							Primary caregiver for my pet(s),Primary care seeker for veterinary care	[5] Strongly Agree	[5] Strongly Agree	[5] Strongly Agree	[5] Strongly Agree	[5] Strongly Agree	[5] Strongly Agree		Preventative care (e.g., annual examinations, dental care, vaccinations, parasite control),Treatment (e.g., illness, injury, emergency care),Reproductive care (e.g., genetic health testing, breeding, whelping/giving birth)		Yes	[5] Strongly Agree	[5] Strongly Agree	[5] Strongly Agree	[5] Strongly Agree	[3] Neutral	[5] Strongly Agree	[5] Strongly Agree	[5] Strongly Agree	[5] Strongly Agree	[5] Strongly Agree	[5] Strongly Agree	[5] Strongly Agree	[1] Strongly Disagree	[5] Strongly Agree	[5] Strongly Agree	[5] Strongly Agree	[5] Strongly Agree	[5] Strongly Agree	[5] Strongly Agree	[5] Strongly Agree	[5] Strongly Agree	[5] Always	[5] Always	[5] Always	[5] Always	[4] Agree
Male	45-54	South	GradAdvDeg	$100,000 +	1	Dog(s)							Primary caregiver for my pet(s)	[3] Neutral	[3] Neutral	[3] Neutral	[3] Neutral	[3] Neutral
Male	45-54	West	BABSAssocT	$100,000 +	1	Cat(s)							Primary caregiver for my pet(s)	[4] Agree	[3] Neutral	[4] Agree	[4] Agree	[4] Agree	[3] Neutral
Male	45-54	Midwest	HSNoCol	$100,000 +	1	Dog(s)							Primary caregiver for my pet(s)	[4] Agree	[4] Agree	[4] Agree	[4] Agree	[4] Agree	[4] Agree
Male	35-44	South	BABSAssocT	$100,000 +	1	Dog(s)							Primary caregiver for my pet(s),Primary care seeker for veterinary care	[5] Strongly Agree	[4] Agree	[5] Strongly Agree	[4] Agree	[4] Agree	[5] Strongly Agree		Treatment (e.g., illness, injury, emergency care),Reproductive care (e.g., genetic health testing, breeding, whelping/giving birth)		Yes	[5] Strongly Agree	[3] Neutral	[5] Strongly Agree	[4] Agree	[3] Neutral	[5] Strongly Agree	[4] Agree	[4] Agree	[5] Strongly Agree	[4] Agree	[4] Agree	[5] Strongly Agree	[3] Neutral	[4] Agree	[3] Neutral	[4] Agree	[5] Strongly Agree	[4] Agree	[4] Agree	[2] Disagree	[4] Agree	[4] Often	[5] Always	[3] Sometimes	[4] Often	[5] Strongly Agree
Male	35-44	West	BABSAssocT	$100,000 +	1	Dog(s)							Primary care seeker for veterinary care	[5] Strongly Agree	[4] Agree	[4] Agree	[4] Agree	[4] Agree	[4] Agree		Preventative care (e.g., annual examinations, dental care, vaccinations, parasite control)		Yes	[4] Agree	[4] Agree	[3] Neutral	[4] Agree	[3] Neutral	[3] Neutral	[4] Agree	[4] Agree	[4] Agree	[4] Agree	[4] Agree	[4] Agree	[4] Agree	[4] Agree	[4] Agree	[5] Strongly Agree	[3] Neutral	[4] Agree	[5] Strongly Agree	[4] Agree	[4] Agree	[5] Always	[5] Always	[4] Often	[3] Sometimes	[3] Neutral
Male	35-44	Midwest	BABSAssocT	$100,000 +	1	Dog(s)							Primary caregiver for my pet(s)	[5] Strongly Agree	[5] Strongly Agree	[4] Agree	[5] Strongly Agree	[4] Agree	[3] Neutral
Male	35-44	South	BABSAssocT	$100,000 +	1	Dog(s)							Primary care seeker for veterinary care	[5] Strongly Agree	[3] Neutral	[2] Disagree	[4] Agree	[1] Strongly Disagree			Reproductive care (e.g., genetic health testing, breeding, whelping/giving birth)		Yes	[2] Disagree	[3] Neutral	[5] Strongly Agree	[2] Disagree	[4] Agree	[1] Strongly Disagree	[3] Neutral	[1] Strongly Disagree	[2] Disagree	[2] Disagree	[2] Disagree	[3] Neutral	[1] Strongly Disagree	[3] Neutral	[3] Neutral	[3] Neutral	[4] Agree	[4] Agree	[2] Disagree	[2] Disagree	[2] Disagree	[2] Rarely	[3] Sometimes	[4] Often	[5] Always	[2] Disagree
Male	35-44	West	BABSAssocT	$100,000 +	1	Dog(s)							Primary care seeker for veterinary care	[4] Agree	[5] Strongly Agree	[4] Agree	[3] Neutral	[4] Agree	[4] Agree		Treatment (e.g., illness, injury, emergency care),Reproductive care (e.g., genetic health testing, breeding, whelping/giving birth)		Yes	[5] Strongly Agree	[4] Agree	[4] Agree	[4] Agree	[3] Neutral	[4] Agree	[3] Neutral	[5] Strongly Agree	[5] Strongly Agree	[4] Agree	[5] Strongly Agree	[4] Agree	[3] Neutral	[5] Strongly Agree	[4] Agree	[3] Neutral	[4] Agree	[5] Strongly Agree	[4] Agree	[4] Agree	[4] Agree	[4] Often	[4] Often	[4] Often	[4] Often	[2] Disagree
Male	35-44	South	BABSAssocT	$100,000 +	1	Dog(s)							Primary caregiver for my pet(s)	[3] Neutral	[4] Agree	[3] Neutral	[3] Neutral	[4] Agree
Male	35-44	Northeast	BABSAssocT	$100,000 +	1	Dog(s)							Primary caregiver for my pet(s)	[4] Agree	[4] Agree	[4] Agree	[5] Strongly Agree	[4] Agree	[3] Neutral
Male	45-54	West	BABSAssocT	$100,000 +	1	Cat(s)							Primary caregiver for my pet(s)	[4] Agree	[4] Agree	[4] Agree	[4] Agree	[3] Neutral
Male	55-64	West	GradAdvDeg	$100,000 +	1	Dog(s)							Primary caregiver for my pet(s)	[5] Strongly Agree	[5] Strongly Agree	[4] Agree	[5] Strongly Agree	[4] Agree	[3] Neutral
Male	55-64	Midwest	HSNoCol	$100,000 +	1	Dog(s)							Primary caregiver for my pet(s),Primary care seeker for veterinary care	[5] Strongly Agree	[4] Agree	[4] Agree	[5] Strongly Agree	[3] Neutral	[3] Neutral		Preventative care (e.g., annual examinations, dental care, vaccinations, parasite control),Treatment (e.g., illness, injury, emergency care)		Yes	[4] Agree	[4] Agree	[2] Disagree	[4] Agree	[2] Disagree	[2] Disagree	[2] Disagree	[2] Disagree	[4] Agree	[2] Disagree	[2] Disagree	[2] Disagree	[1] Strongly Disagree	[4] Agree	[4] Agree	[4] Agree	[4] Agree	[5] Strongly Agree	[4] Agree	[2] Disagree	[2] Disagree	[4] Often	[2] Rarely	[2] Rarely	[1] Never	[4] Agree
Male	55-64	West	GradAdvDeg	$100,000 +	1	Cat(s)							Primary caregiver for my pet(s)	[4] Agree	[4] Agree	[4] Agree	[4] Agree	[4] Agree
Male	55-64	South	GradAdvDeg	$100,000 +	1	Cat(s)							Primary care seeker for veterinary care	[3] Neutral	[3] Neutral	[3] Neutral	[3] Neutral	[3] Neutral		none	Other	none	Yes	[4] Agree	[4] Agree	[2] Disagree	[4] Agree	[2] Disagree	[3] Neutral	[2] Disagree	[2] Disagree	[4] Agree	[4] Agree	[2] Disagree	[2] Disagree	[2] Disagree	[3] Neutral	[3] Neutral	[3] Neutral	[3] Neutral	[3] Neutral	[4] Agree	[2] Disagree	[4] Agree	[3] Sometimes	[3] Sometimes	[3] Sometimes	[3] Sometimes
Male	55-64	South	GradAdvDeg	$100,000 +	1	Dog(s)							Primary caregiver for my pet(s),Primary care seeker for veterinary care	[4] Agree	[4] Agree	[4] Agree	[4] Agree	[4] Agree			Preventative care (e.g., annual examinations, dental care, vaccinations, parasite control),Treatment (e.g., illness, injury, emergency care)		Yes	[4] Agree	[4] Agree	[3] Neutral	[3] Neutral	[4] Agree	[2] Disagree	[3] Neutral	[3] Neutral	[4] Agree	[3] Neutral	[4] Agree	[4] Agree	[2] Disagree	[3] Neutral	[4] Agree	[4] Agree	[4] Agree	[3] Neutral	[4] Agree	[3] Neutral	[3] Neutral	[3] Sometimes	[2] Rarely	[2] Rarely	[2] Rarely	[4] Agree
Male	55-64	West	BABSAssocT	$100,000 +	1	Dog(s)							Primary caregiver for my pet(s)	[4] Agree	[3] Neutral	[4] Agree	[2] Disagree	[2] Disagree	[2] Disagree
Male	55-64	West	HSNoCol	$100,000 +	1	Dog(s)							Primary caregiver for my pet(s),Primary care seeker for veterinary care	[4] Agree	[5] Strongly Agree	[5] Strongly Agree	[4] Agree	[3] Neutral	[3] Neutral		Treatment (e.g., illness, injury, emergency care)			[4] Agree	[5] Strongly Agree	[3] Neutral	[2] Disagree	[2] Disagree	[2] Disagree	[2] Disagree	[3] Neutral	[4] Agree	[1] Strongly Disagree	[3] Neutral	[2] Disagree	[1] Strongly Disagree	[5] Strongly Agree	[5] Strongly Agree	[4] Agree	[5] Strongly Agree	[4] Agree	[5] Strongly Agree	[3] Neutral	[1] Strongly Disagree	[3] Sometimes	[1] Never	[1] Never	[2] Rarely	[4] Agree
Male	55-64	South	BABSAssocT	$100,000 +	1	Dog(s)							Primary caregiver for my pet(s)	[4] Agree	[4] Agree	[4] Agree	[4] Agree	[4] Agree	[4] Agree
Male	25-34	Midwest	BABSAssocT	$100,000 +	1	Dog(s)							Primary caregiver for my pet(s)	[4] Agree	[4] Agree	[3] Neutral	[4] Agree	[3] Neutral	[3] Neutral
Male	65 +	West	HSNoCol	$100,000 +	1	Cat(s)							Primary caregiver for my pet(s),Primary care seeker for veterinary care	[3] Neutral	[4] Agree	[4] Agree	[3] Neutral	[4] Agree	[3] Neutral		Treatment (e.g., illness, injury, emergency care)		No	[2] Disagree	[4] Agree	[3] Neutral	[4] Agree	[4] Agree	[2] Disagree	[4] Agree	[4] Agree	[2] Disagree	[4] Agree	[3] Neutral	[3] Neutral	[3] Neutral	[3] Neutral	[3] Neutral	[4] Agree	[4] Agree	[4] Agree	[4] Agree	[2] Disagree	[4] Agree	[4] Often	[3] Sometimes	[2] Rarely	[2] Rarely	[4] Agree
Male	65 +	Midwest	HSNoCol	$100,000 +	1	Dog(s)							Primary caregiver for my pet(s),Primary care seeker for veterinary care	[4] Agree	[4] Agree	[4] Agree	[4] Agree	[3] Neutral	[3] Neutral		Preventative care (e.g., annual examinations, dental care, vaccinations, parasite control),Treatment (e.g., illness, injury, emergency care)			[4] Agree	[4] Agree	[2] Disagree	[3] Neutral	[2] Disagree	[2] Disagree	[2] Disagree	[2] Disagree	[4] Agree	[2] Disagree	[2] Disagree	[2] Disagree	[2] Disagree	[4] Agree	[4] Agree	[2] Disagree	[4] Agree	[4] Agree	[4] Agree	[2] Disagree	[2] Disagree	[4] Often	[1] Never	[1] Never	[1] Never	[4] Agree
Male	55-64	Midwest	BABSAssocT	$100,000 +	1	Dog(s)							Primary caregiver for my pet(s),Primary care seeker for veterinary care	[4] Agree	[4] Agree	[4] Agree	[4] Agree	[3] Neutral			Preventative care (e.g., annual examinations, dental care, vaccinations, parasite control),Treatment (e.g., illness, injury, emergency care),Reproductive care (e.g., genetic health testing, breeding, whelping/giving birth)			[5] Strongly Agree	[4] Agree	[3] Neutral	[2] Disagree	[2] Disagree	[2] Disagree	[2] Disagree	[3] Neutral	[5] Strongly Agree	[2] Disagree	[2] Disagree	[3] Neutral	[2] Disagree	[4] Agree	[4] Agree	[4] Agree	[4] Agree	[4] Agree	[4] Agree	[2] Disagree	[2] Disagree	[4] Often	[1] Never	[1] Never	[1] Never
Male	55-64	West	GradAdvDeg	$100,000 +	1	Dog(s)							Primary caregiver for my pet(s)	[3] Neutral	[4] Agree	[4] Agree	[3] Neutral	[3] Neutral		56
Male	55-64	Midwest	BABSAssocT	$100,000 +	1	Dog(s)							Primary caregiver for my pet(s),Primary care seeker for veterinary care	[4] Agree	[4] Agree	[4] Agree	[3] Neutral	[4] Agree	[2] Disagree	Free rides to clinic	Preventative care (e.g., annual examinations, dental care, vaccinations, parasite control),Treatment (e.g., illness, injury, emergency care),Reproductive care (e.g., genetic health testing, breeding, whelping/giving birth)		Yes	[4] Agree	[4] Agree	[2] Disagree	[2] Disagree	[2] Disagree	[2] Disagree	[2] Disagree	[2] Disagree	[4] Agree	[2] Disagree	[2] Disagree	[2] Disagree	[2] Disagree	[4] Agree	[4] Agree	[4] Agree	[4] Agree	[4] Agree	[4] Agree	[2] Disagree	[2] Disagree	[5] Always	[1] Never	[1] Never	[1] Never
Male	65 +	West	BABSAssocT	$100,000 +	1	Dog(s)							Primary caregiver for my pet(s)	[5] Strongly Agree	[5] Strongly Agree	[5] Strongly Agree	[5] Strongly Agree	[3] Neutral
Male	65 +	Midwest	GradAdvDeg	$100,000 +	1	Dog(s)							Primary caregiver for my pet(s)	[4] Agree	[4] Agree	[4] Agree	[4] Agree	[3] Neutral
Male	55-64	South	BABSAssocT	$100,000 +	1	Cat(s)							Primary caregiver for my pet(s)	[4] Agree	[4] Agree	[4] Agree	[4] Agree	[4] Agree
Male	45-54	South	BABSAssocT	$100,000 +	1	Dog(s)							Primary caregiver for my pet(s)	[4] Agree	[5] Strongly Agree	[5] Strongly Agree	[5] Strongly Agree	[5] Strongly Agree	[3] Neutral
Male	55-64	South	GradAdvDeg	$100,000 +	1	Dog(s)							Primary caregiver for my pet(s)	[4] Agree	[3] Neutral	[4] Agree	[4] Agree	[4] Agree
Male	65 +	Midwest	GradAdvDeg	$100,000 +	1	Cat(s)							Primary caregiver for my pet(s),Primary care seeker for veterinary care	[5] Strongly Agree	[5] Strongly Agree	[5] Strongly Agree	[5] Strongly Agree	[5] Strongly Agree			Preventative care (e.g., annual examinations, dental care, vaccinations, parasite control),Treatment (e.g., illness, injury, emergency care)		Yes	[5] Strongly Agree	[5] Strongly Agree	[1] Strongly Disagree	[1] Strongly Disagree	[1] Strongly Disagree	[1] Strongly Disagree	[1] Strongly Disagree	[1] Strongly Disagree	[5] Strongly Agree	[1] Strongly Disagree	[1] Strongly Disagree	[1] Strongly Disagree	[1] Strongly Disagree	[5] Strongly Agree	[5] Strongly Agree	[5] Strongly Agree	[5] Strongly Agree	[5] Strongly Agree	[5] Strongly Agree	[1] Strongly Disagree	[1] Strongly Disagree	[5] Always	[5] Always	[1] Never	[1] Never
Male	65 +	West	GradAdvDeg	$100,000 +	1	Dog(s)							Primary caregiver for my pet(s),Primary care seeker for veterinary care	[2] Disagree	[4] Agree	[4] Agree	[3] Neutral	[4] Agree			Preventative care (e.g., annual examinations, dental care, vaccinations, parasite control),Treatment (e.g., illness, injury, emergency care)			[5] Strongly Agree	[3] Neutral	[2] Disagree	[3] Neutral	[4] Agree	[2] Disagree	[2] Disagree	[2] Disagree	[5] Strongly Agree	[1] Strongly Disagree	[1] Strongly Disagree	[4] Agree	[1] Strongly Disagree	[5] Strongly Agree	[5] Strongly Agree	[3] Neutral	[5] Strongly Agree	[5] Strongly Agree	[5] Strongly Agree	[1] Strongly Disagree	[1] Strongly Disagree	[5] Always	[1] Never	[1] Never	[1] Never	[4] Agree
Male	55-64	West	GradAdvDeg	$100,000 +	1	Dog(s)							Primary caregiver for my pet(s)	[4] Agree	[5] Strongly Agree	[5] Strongly Agree	[5] Strongly Agree	[3] Neutral
Male	65 +	Midwest	HSNoCol	$100,000 +	1	Reptile(s)/Amphibian(s)							Primary caregiver for my pet(s)	[5] Strongly Agree	[3] Neutral	[4] Agree	[4] Agree	[3] Neutral	[3] Neutral
Male	65 +	West	GradAdvDeg	$100,000 +	1	Dog(s)							Primary caregiver for my pet(s)	[4] Agree	[4] Agree	[4] Agree	[4] Agree	[3] Neutral
Male	55-64	South	GradAdvDeg	$100,000 +	1	Cat(s)							Primary caregiver for my pet(s)	[4] Agree	[5] Strongly Agree	[5] Strongly Agree	[5] Strongly Agree	[4] Agree
Male	65 +	South	GradAdvDeg	$100,000 +	1	Dog(s)							Primary caregiver for my pet(s)	[5] Strongly Agree	[4] Agree	[4] Agree	[5] Strongly Agree	[3] Neutral
Male	65 +	South	GradAdvDeg	$100,000 +	1	Dog(s)							Primary caregiver for my pet(s),Primary care seeker for veterinary care	[4] Agree	[4] Agree	[4] Agree	[4] Agree	[4] Agree	[3] Neutral		Preventative care (e.g., annual examinations, dental care, vaccinations, parasite control),Treatment (e.g., illness, injury, emergency care)			[4] Agree	[2] Disagree	[3] Neutral	[3] Neutral	[2] Disagree	[3] Neutral	[3] Neutral	[3] Neutral	[4] Agree	[2] Disagree	[2] Disagree	[3] Neutral	[2] Disagree	[4] Agree	[4] Agree	[4] Agree	[4] Agree	[4] Agree	[4] Agree	[2] Disagree	[2] Disagree	[4] Often	[1] Never	[1] Never	[1] Never	[4] Agree
Male	65 +	South	BABSAssocT	$50,000 - $74,999	1	Cat(s)							Primary caregiver for my pet(s),Primary care seeker for veterinary care	[4] Agree	[4] Agree	[4] Agree	[4] Agree	[4] Agree			Preventative care (e.g., annual examinations, dental care, vaccinations, parasite control),Treatment (e.g., illness, injury, emergency care)			[4] Agree	[4] Agree	[1] Strongly Disagree	[3] Neutral	[2] Disagree	[2] Disagree	[2] Disagree	[3] Neutral	[4] Agree	[2] Disagree	[2] Disagree	[3] Neutral	[2] Disagree	[4] Agree	[4] Agree	[4] Agree	[3] Neutral	[2] Disagree	[4] Agree	[2] Disagree	[2] Disagree	[5] Always	[2] Rarely	[1] Never	[1] Never	[4] Agree
Male	65 +	Northeast	HSNoCol	0 - $24,999	1	Dog(s)							Neither	[5] Strongly Agree	[3] Neutral	[5] Strongly Agree	[5] Strongly Agree	[5] Strongly Agree	[1] Strongly Disagree
Male	45-54	South	BABSAssocT	$75,000 - $99,999	1	Dog(s),Cat(s)							Primary caregiver for my pet(s)	[3] Neutral	[4] Agree	[4] Agree	[3] Neutral	[4] Agree	[3] Neutral
Male	45-54	South	BABSAssocT	$75,000 - $99,999	1	Dog(s),Cat(s)							Primary caregiver for my pet(s)	[4] Agree	[5] Strongly Agree	[5] Strongly Agree	[4] Agree	[4] Agree	[4] Agree
Male	25-34	South	BABSAssocT	$25,000 - $49,999	1	Dog(s)							Primary caregiver for my pet(s)	[4] Agree	[1] Strongly Disagree	[5] Strongly Agree	[5] Strongly Agree	[5] Strongly Agree	[4] Agree
Male	18-24	Northeast	BABSAssocT	$25,000 - $49,999	1	Dog(s)							Primary caregiver for my pet(s)	[4] Agree	[2] Disagree	[5] Strongly Agree	[5] Strongly Agree	[5] Strongly Agree	[3] Neutral
Male	18-24	Northeast	HSNoCol	$25,000 - $49,999	1	Dog(s)							Primary caregiver for my pet(s)	[5] Strongly Agree	[5] Strongly Agree	[5] Strongly Agree	[4] Agree	[5] Strongly Agree	[5] Strongly Agree
Male	18-24	South	ColNoDeg	$100,000 +	1	Dog(s)							Primary caregiver for my pet(s)	[4] Agree	[4] Agree	[4] Agree	[4] Agree	[4] Agree	[4] Agree
Male	55-64	South	GradAdvDeg	$100,000 +	1	Dog(s)							Neither	[4] Agree	[5] Strongly Agree	[5] Strongly Agree	[4] Agree	[4] Agree
Male	25-34	West	NoHSGrad	$25,000 - $49,999	1	Dog(s)							Primary caregiver for my pet(s)	[5] Strongly Agree	[4] Agree	[4] Agree	[4] Agree	[4] Agree	[4] Agree
Male	55-64	Midwest	ColNoDeg	0 - $24,999	0	NA				No				[4] Agree	[4] Agree	[4] Agree	[4] Agree	[4] Agree	[3] Neutral
Male	55-64	Midwest	BABSAssocT	0 - $24,999	0	NA				No				[3] Neutral	[3] Neutral	[3] Neutral	[3] Neutral	[3] Neutral	[3] Neutral
Male	55-64	West	HSNoCol	0 - $24,999	0	NA				No				[4] Agree	[4] Agree	[4] Agree	[4] Agree	[4] Agree	[1] Strongly Disagree
Male	45-54	Northeast	HSNoCol	0 - $24,999	0	NA				No				[4] Agree	[4] Agree	[4] Agree	[4] Agree	[4] Agree	[4] Agree	none
Male	65 +	Midwest	ColNoDeg	0 - $24,999	0	NA				No				[5] Strongly Agree	[5] Strongly Agree	[5] Strongly Agree	[5] Strongly Agree	[5] Strongly Agree
Male	25-34	Northeast	ColNoDeg	0 - $24,999	0	NA				No				[3] Neutral	[3] Neutral	[3] Neutral	[3] Neutral	[3] Neutral	[3] Neutral	n/a
Male	65 +	West	ColNoDeg	0 - $24,999	0	NA				No				[5] Strongly Agree	[4] Agree	[4] Agree	[4] Agree	[4] Agree	[3] Neutral
Male	45-54	South	ColNoDeg	0 - $24,999	0	NA				No				[5] Strongly Agree	[5] Strongly Agree	[5] Strongly Agree	[5] Strongly Agree	[5] Strongly Agree	[3] Neutral
Male	45-54	South	ColNoDeg	0 - $24,999	0	NA				No				[5] Strongly Agree	[3] Neutral	[3] Neutral	[3] Neutral	[3] Neutral
Male	35-44	Northeast	HSNoCol	0 - $24,999	0	NA				Yes	Dog(s),Cat(s)		Primary caregiver for my pet(s)	[3] Neutral	[3] Neutral	[3] Neutral	[3] Neutral	[3] Neutral	[3] Neutral
Male	55-64	South	BABSAssocT	0 - $24,999	0	NA				Yes	Cat(s),Bird(s)		Primary caregiver for my pet(s)	[3] Neutral	[3] Neutral	[3] Neutral	[3] Neutral	[3] Neutral	[3] Neutral
Male	55-64	South	BABSAssocT	0 - $24,999	0	NA				No				[5] Strongly Agree	[5] Strongly Agree	[4] Agree	[4] Agree	[4] Agree
Male	18-24	Midwest	HSNoCol	0 - $24,999	0	Bird(s)				No				[3] Neutral	[3] Neutral	[4] Agree	[3] Neutral	[3] Neutral	[3] Neutral
Male	45-54	South	BABSAssocT	0 - $24,999	0	NA				No				[5] Strongly Agree	[3] Neutral	[5] Strongly Agree	[5] Strongly Agree	[5] Strongly Agree	[3] Neutral
Male	45-54	Midwest	ColNoDeg	0 - $24,999	0	NA				No				[5] Strongly Agree	[5] Strongly Agree	[5] Strongly Agree	[5] Strongly Agree	[5] Strongly Agree
Male	45-54	Midwest	HSNoCol	0 - $24,999	0	NA				Yes	Dog(s)		Primary caregiver for my pet(s)	[4] Agree	[4] Agree	[4] Agree	[4] Agree	[4] Agree	[3] Neutral	Yup
Male	65 +	South	ColNoDeg	$75,000 - $99,999	0	NA				No				[4] Agree	[4] Agree	[4] Agree	[4] Agree	[4] Agree	[4] Agree
Male	65 +	South	BABSAssocT	$75,000 - $99,999	0	NA				Yes	Cat(s)		Primary caregiver for my pet(s),Primary care seeker for veterinary care	[5] Strongly Agree	[3] Neutral	[5] Strongly Agree	[5] Strongly Agree	[3] Neutral	[3] Neutral		Preventative care (e.g., annual examinations, dental care, vaccinations, parasite control),Treatment (e.g., illness, injury, emergency care)		Yes	[5] Strongly Agree	[5] Strongly Agree	[3] Neutral	[3] Neutral	[1] Strongly Disagree	[1] Strongly Disagree	[1] Strongly Disagree	[5] Strongly Agree	[5] Strongly Agree	[1] Strongly Disagree	[1] Strongly Disagree	[1] Strongly Disagree	[1] Strongly Disagree	[5] Strongly Agree	[5] Strongly Agree	[5] Strongly Agree	[5] Strongly Agree	[5] Strongly Agree	[5] Strongly Agree	[1] Strongly Disagree	[1] Strongly Disagree	[5] Always	[5] Always	[1] Never	[1] Never	[4] Agree
Male	65 +	Northeast	BABSAssocT	$75,000 - $99,999	0	NA				No				[3] Neutral	[3] Neutral	[3] Neutral	[4] Agree	[3] Neutral
Male	65 +	West	GradAdvDeg	$75,000 - $99,999	0	NA				No				[4] Agree	[4] Agree	[5] Strongly Agree	[4] Agree	[3] Neutral
Male	65 +	Northeast	ColNoDeg	$75,000 - $99,999	0	NA				No				[3] Neutral	[3] Neutral	[2] Disagree	[3] Neutral	[2] Disagree	[3] Neutral
Male	55-64	Midwest	BABSAssocT	$75,000 - $99,999	0	NA				No				[4] Agree	[5] Strongly Agree	[5] Strongly Agree	[5] Strongly Agree	[4] Agree
Male	65 +	Northeast	BABSAssocT	$50,000 - $74,999	0	NA				No				[3] Neutral	[3] Neutral	[3] Neutral	[3] Neutral	[3] Neutral	[3] Neutral
Male	65 +	Midwest	BABSAssocT	$50,000 - $74,999	0	NA				No				[4] Agree	[4] Agree	[4] Agree	[4] Agree	[4] Agree
Male	55-64	South	BABSAssocT	$50,000 - $74,999	0	NA				No				[1] Strongly Disagree	[1] Strongly Disagree	[1] Strongly Disagree	[1] Strongly Disagree	[1] Strongly Disagree	[1] Strongly Disagree	NONE
Male	45-54	West	GradAdvDeg	$50,000 - $74,999	0	NA				No				[5] Strongly Agree	[5] Strongly Agree	[5] Strongly Agree	[5] Strongly Agree	[5] Strongly Agree
Male	45-54	West	GradAdvDeg	$50,000 - $74,999	0	NA				No				[3] Neutral	[3] Neutral	[3] Neutral	[3] Neutral	[3] Neutral	[3] Neutral
Male	65 +	Northeast	HSNoCol	$25,000 - $49,999	0	NA				Yes	Dog(s)		Primary caregiver for my pet(s)	[4] Agree	[4] Agree	[4] Agree	[3] Neutral	[4] Agree
Male	65 +	Northeast	BABSAssocT	$25,000 - $49,999	0	NA				No				[5] Strongly Agree	[4] Agree	[4] Agree	[4] Agree	[4] Agree	[3] Neutral
Male	65 +	Northeast	GradAdvDeg	$25,000 - $49,999	0	NA				No				[5] Strongly Agree	[5] Strongly Agree	[5] Strongly Agree	[5] Strongly Agree	[5] Strongly Agree
Male	65 +	Midwest	BABSAssocT	$25,000 - $49,999	0	NA				No				[3] Neutral	[4] Agree	[4] Agree	[3] Neutral	[4] Agree
Male	65 +	South	ColNoDeg	$25,000 - $49,999	0	Other	Previous dog owner			Yes	Dog(s)		Primary caregiver for my pet(s)	[5] Strongly Agree	[5] Strongly Agree	[4] Agree	[4] Agree	[3] Neutral	[3] Neutral
Male	18-24	West	HSNoCol	$25,000 - $49,999	0	NA				No				[5] Strongly Agree	[5] Strongly Agree	[4] Agree	[5] Strongly Agree	[4] Agree	[5] Strongly Agree
Male	65 +	West	BABSAssocT	$25,000 - $49,999	0	NA				No				[4] Agree	[5] Strongly Agree	[5] Strongly Agree	[5] Strongly Agree	[5] Strongly Agree
Male	45-54	South	HSNoCol	$25,000 - $49,999	0	NA				Yes	Cat(s)		Primary caregiver for my pet(s)	[4] Agree	[5] Strongly Agree	[4] Agree	[3] Neutral	[4] Agree	[3] Neutral
Male	45-54	Midwest	BABSAssocT	$25,000 - $49,999	0	NA				No				[4] Agree	[3] Neutral	[4] Agree	[3] Neutral	[4] Agree
Male	45-54	Northeast	BABSAssocT	$25,000 - $49,999	0	NA				No				[4] Agree	[4] Agree	[4] Agree	[4] Agree	[3] Neutral
Male	65 +	South	GradAdvDeg	$100,000 +	0	NA				No				[4] Agree	[4] Agree	[4] Agree	[4] Agree	[4] Agree
Male	65 +	Northeast	GradAdvDeg	$100,000 +	0	NA				No				[3] Neutral	[4] Agree	[4] Agree	[4] Agree	[4] Agree
Male	65 +	South	GradAdvDeg	$100,000 +	0	NA				Yes	Cat(s)		Neither	[4] Agree	[5] Strongly Agree	[4] Agree	[4] Agree	[3] Neutral
Male	65 +	South	BABSAssocT	$100,000 +	0	NA				No				[5] Strongly Agree	[5] Strongly Agree	[5] Strongly Agree	[5] Strongly Agree	[5] Strongly Agree	[3] Neutral
Male	65 +	South	GradAdvDeg	$100,000 +	0	NA				No				[5] Strongly Agree	[5] Strongly Agree	[5] Strongly Agree	[4] Agree	[3] Neutral
Male	35-44	Midwest	BABSAssocT	$100,000 +	0	NA				Yes	Cat(s)		Primary caregiver for my pet(s)	[2] Disagree	[4] Agree	[4] Agree	[3] Neutral	[2] Disagree
Male	65 +	South	GradAdvDeg	$100,000 +	0	NA				No				[5] Strongly Agree	[5] Strongly Agree	[5] Strongly Agree	[5] Strongly Agree	[5] Strongly Agree	[3] Neutral
Male	65 +	Northeast	BABSAssocT	$100,000 +	0	NA				No				[3] Neutral	[4] Agree	[5] Strongly Agree	[5] Strongly Agree	[3] Neutral	[3] Neutral	seems that I am required to put something in this box
Male	35-44	Northeast	BABSAssocT	$100,000 +	0	NA				No				[5] Strongly Agree	[4] Agree	[5] Strongly Agree	[3] Neutral	[3] Neutral
Male	45-54	Midwest	GradAdvDeg	$100,000 +	0	NA				No				[3] Neutral	[3] Neutral	[3] Neutral	[2] Disagree	[3] Neutral	[3] Neutral
Male	55-64	South	GradAdvDeg	$100,000 +	0	NA				No				[5] Strongly Agree	[5] Strongly Agree	[5] Strongly Agree	[5] Strongly Agree	[5] Strongly Agree
Male	65 +	West	BABSAssocT	$100,000 +	0	NA				No				[3] Neutral	[4] Agree	[4] Agree	[4] Agree	[3] Neutral
Male	65 +	South	GradAdvDeg	$100,000 +	0	NA				No				[4] Agree	[4] Agree	[4] Agree	[4] Agree	[3] Neutral	[3] Neutral
Male	65 +	South	GradAdvDeg	$100,000 +	0	NA				No				[5] Strongly Agree	[5] Strongly Agree	[5] Strongly Agree	[5] Strongly Agree	[5] Strongly Agree
Male	65 +	South	GradAdvDeg	$100,000 +	0	NA				No				[4] Agree	[4] Agree	[4] Agree	[3] Neutral	[2] Disagree	[3] Neutral
Male	65 +	Midwest	BABSAssocT	$100,000 +	0	NA				No				[4] Agree	[4] Agree	[4] Agree	[4] Agree	[3] Neutral	[3] Neutral
Male	65 +	Midwest	GradAdvDeg	$100,000 +	0	NA				No				[4] Agree	[4] Agree	[4] Agree	[4] Agree	[4] Agree
Male	65 +	Midwest	BABSAssocT	$100,000 +	0	NA				No				[5] Strongly Agree	[5] Strongly Agree	[5] Strongly Agree	[5] Strongly Agree	[5] Strongly Agree	[5] Strongly Agree	safe
Male	55-64	Midwest	BABSAssocT	$100,000 +	0	NA				No				[3] Neutral	[4] Agree	[4] Agree	[4] Agree	[4] Agree	[3] Neutral
Male	65 +	West	GradAdvDeg	$100,000 +	0	NA				No				[3] Neutral	[4] Agree	[5] Strongly Agree	[4] Agree	[4] Agree	[4] Agree	Variety of service locations
Male	65 +	South	BABSAssocT	$100,000 +	0	NA				No				[3] Neutral	[3] Neutral	[3] Neutral	[4] Agree	[4] Agree	[3] Neutral	n/a
Male	65 +	South	GradAdvDeg	$100,000 +	0	NA				No				[4] Agree	[4] Agree	[5] Strongly Agree	[3] Neutral	[4] Agree
Male	45-54	Northeast	HSNoCol	$75,000 - $99,999	0	NA				Yes	Cat(s)		Neither	[4] Agree	[3] Neutral	[3] Neutral	[3] Neutral	[3] Neutral	[3] Neutral
Male	18-24	South	HSNoCol	0 - $24,999	0	NA				No				[2] Disagree	[3] Neutral	[3] Neutral	[2] Disagree	[4] Agree	[1] Strongly Disagree	None
Male	18-24	South	HSNoCol	0 - $24,999	0	Dog(s),Cat(s)				Yes	Dog(s),Cat(s),Rabbit(s)/Guinea Pig(s)/Chinchilla(s),Bird(s),Fish		Primary caregiver for my pet(s)	[3] Neutral	[2] Disagree	[3] Neutral	[4] Agree	[3] Neutral	[3] Neutral	None
Male	18-24	South	HSNoCol	0 - $24,999	0	NA				Yes	Dog(s)		Primary caregiver for my pet(s)	[5] Strongly Agree	[5] Strongly Agree	[5] Strongly Agree	[5] Strongly Agree	[5] Strongly Agree	[5] Strongly Agree
Male	25-34	South	GradAdvDeg	$25,000 - $49,999	0	NA				Yes	Dog(s),Bird(s)		Primary caregiver for my pet(s)	[5] Strongly Agree	[4] Agree	[5] Strongly Agree	[5] Strongly Agree	[4] Agree	[5] Strongly Agree
[truncated: 15 more columns]
